# Supplementary material for: Bis[(2-amino­phen­yl)methanol-κ2 N,O]bis­(nitrato-κO)zinc(II)
Source: Acta Crystallogr Sect E Struct Rep Online. 2010 Aug 4;66(Pt 9):m1057. doi: 10.1107/S1600536810030485 (PMC3007881; doi:10.1107/S1600536810030485)
Supplement: Supplementary file 1 [file e-66-m1057-sup1.cif]

##############################################################################
###                                                                        ###
###        Electronic paper (Acta Crystallographica Section E)             ###
###                                                                        ###
##############################################################################
#                                                                            #
# This CIF contains the data in a paper accepted for publication in Acta     #
# Crystallographica Section E. It conforms to the requirements of Notes      #
# for Authors for Section E, and has been peer reviewed under the auspices   #
# of the IUCr Commission on Journals.                                        #
#                                                                            #
# Full details of the Crystallographic Information File format               #
# are given in the paper "The Crystallographic Information File (CIF):       #
# a New Standard Archive File for Crystallography" by S. R. Hall, F. H.      #
# Allen and I. D. Brown [Acta Cryst. (1991), A47, 655-685].                  #
#                                                                            #
# The current version of the core CIF dictionary is obtainable from          #
# ftp://ftp.iucr.org/pub/cif_core.dic. The current version number is 2.4.    #
#                                                                            #
# Software is freely available for graphical display of the structure(s) in  #
# this CIF.  For information consult the CIF home page http://www.iucr.org/  #
# cif/home.html                                                              #
#                                                                            #
# This file may be used for bona fide research purposes within the           #
# scientific community so long as proper attribution is given to the journal # 
# article from which it was obtained.                                        #
#                                                                            #
##############################################################################
                                             
data_I
_audit_creation_method     SHELXL-97
_chemical_name_systematic
;
Bis[(2-aminophenyl)methanol-\k^2^<i>N</i>,<i>O</i>]bis(nitrato-
\k<i>O</i>)zinc(II)
;
_chemical_name_common     ?
_chemical_formula_moiety     'C14 H18 N4 O8 Zn'
_chemical_formula_sum     'C14 H18 N4 O8 Zn'
_chemical_formula_iupac     '[Zn (N O3)2 (C7 H9 N O)2]'
_chemical_formula_weight     435.71
_chemical_melting_point     ?
_symmetry_cell_setting     orthorhombic
_symmetry_space_group_name_H-M     'P b c n'
_symmetry_space_group_name_Hall     '-P 2n 2ab'
loop_
    _symmetry_equiv_pos_site_id
    _symmetry_equiv_pos_as_xyz
    1 x,y,z
    2 1/2-x,1/2-y,1/2+z
    3 1/2+x,1/2-y,-z
    4 -x,y,1/2-z
    5 -x,-y,-z
    6 1/2+x,1/2+y,1/2-z
    7 1/2-x,1/2+y,z
    8 x,-y,1/2+z
_cell_length_a     23.386(5)
_cell_length_b     10.193(2)
_cell_length_c     7.3442(15)
_cell_angle_alpha     90.00
_cell_angle_beta     90.00
_cell_angle_gamma     90.00
_cell_volume     1750.7(6)
_cell_formula_units_Z     4
_cell_measurement_reflns_used     1421
_cell_measurement_theta_min     2.18
_cell_measurement_theta_max     31.96
_cell_measurement_temperature     298(2)
_exptl_crystal_description     needle
_exptl_crystal_colour     colorless
_exptl_crystal_size_max     0.35
_exptl_crystal_size_mid     0.03
_exptl_crystal_size_min     0.02
_exptl_crystal_density_diffrn     1.653
_exptl_crystal_density_meas     ?
_exptl_crystal_density_method     'not measured'
_exptl_crystal_F_000     896
_exptl_absorpt_coefficient_mu     1.456
_exptl_absorpt_correction_type     multi-scan
_exptl_absorpt_process_details     '(SADABS; Sheldrick, 1996)'
_exptl_absorpt_correction_T_min     0.8574
_exptl_absorpt_correction_T_max     0.9802
_diffrn_ambient_temperature     298(2)
_diffrn_radiation_type     MoK\a
_diffrn_radiation_wavelength     0.71073
_diffrn_radiation_source     'fine-focus sealed tube'
_diffrn_radiation_monochromator     graphite
_diffrn_measurement_device_type     'Bruker APEX CCD'
_diffrn_measurement_method     '\f and \w scans'
_diffrn_detector_area_resol_mean     ?
_diffrn_reflns_number     14935
_diffrn_reflns_av_R_equivalents     0.1404
_diffrn_reflns_av_sigmaI/netI     0.0704
_diffrn_reflns_theta_min     2.18
_diffrn_reflns_theta_max     31.96
_diffrn_reflns_theta_full     31.96
_diffrn_measured_fraction_theta_max     0.990
_diffrn_measured_fraction_theta_full     0.990
_diffrn_reflns_limit_h_min     -34
_diffrn_reflns_limit_h_max     34
_diffrn_reflns_limit_k_min     -15
_diffrn_reflns_limit_k_max     13
_diffrn_reflns_limit_l_min     -9
_diffrn_reflns_limit_l_max     10
_diffrn_standards_number     0
_diffrn_standards_interval_count     ?
_diffrn_standards_interval_time     ?
_diffrn_standards_decay_%     ?
_reflns_number_total     3005
_reflns_number_gt     2063
_reflns_threshold_expression     I>2\s(I)
_refine_ls_structure_factor_coef     Fsqd
_refine_ls_matrix_type     full
_refine_ls_R_factor_all     0.1316
_refine_ls_R_factor_gt     0.0877
_refine_ls_wR_factor_gt     0.1405
_refine_ls_wR_factor_ref     0.1535
_refine_ls_goodness_of_fit_ref     1.262
_refine_ls_restrained_S_all     1.262
_refine_ls_number_reflns     3005
_refine_ls_number_parameters     135
_refine_ls_number_restraints     0
_refine_ls_hydrogen_treatment     mixed
_refine_ls_weighting_scheme     calc
_refine_ls_weighting_details
         'calc w=1/[\s^2^(Fo^2^)+(0.0303P)^2^+3.2230P] where P=(Fo^2^+2Fc^2^)/3'
_atom_sites_solution_hydrogens     geom
_atom_sites_solution_primary     direct
_atom_sites_solution_secondary     difmap
_refine_ls_shift/su_max     0.004
_refine_ls_shift/su_mean     0.001
_refine_diff_density_max     0.672
_refine_diff_density_min     -0.764
_refine_ls_extinction_method     none
_refine_ls_extinction_coef     ?
loop_
    _atom_type_symbol
    _atom_type_description
    _atom_type_scat_dispersion_real
    _atom_type_scat_dispersion_imag
    _atom_type_scat_source
    'C' 'C' 0.0033 0.0016
                         'International Tables Vol C Tables 4.2.6.8 and 6.1.1.4'
    'H' 'H' 0.0000 0.0000
                         'International Tables Vol C Tables 4.2.6.8 and 6.1.1.4'
    'N' 'N' 0.0061 0.0033
                         'International Tables Vol C Tables 4.2.6.8 and 6.1.1.4'
    'O' 'O' 0.0106 0.0060
                         'International Tables Vol C Tables 4.2.6.8 and 6.1.1.4'
    'Zn' 'Zn' 0.2839 1.4301
                         'International Tables Vol C Tables 4.2.6.8 and 6.1.1.4'
_computing_data_collection     'SMART (Bruker, 2007)'
_computing_cell_refinement     'SAINT (Bruker, 2007)'
_computing_data_reduction     'SAINT (Bruker, 2007)'
_computing_structure_solution     'SHELXTL (Sheldrick, 2008)'
_computing_structure_refinement     'SHELXTL (Sheldrick, 2008)'
_computing_molecular_graphics     'ORTEP-3 (Farrugia, 1997)'
_computing_publication_material     'WinGX (Farrugia, 1999)'
loop_
    _atom_site_type_symbol
    _atom_site_label
    _atom_site_fract_x
    _atom_site_fract_y
    _atom_site_fract_z
    _atom_site_U_iso_or_equiv
    _atom_site_adp_type
    _atom_site_calc_flag
    _atom_site_refinement_flags
    _atom_site_occupancy
    _atom_site_disorder_assembly
    _atom_site_disorder_group
    C C1 0.3876(2) 0.4320(4) 0.3878(6) 0.0324(9) Uani d . 1 . .
    H H1A 0.3663 0.5136 0.3834 0.039 Uiso calc R 1 . .
    H H1B 0.3910 0.4056 0.5142 0.039 Uiso calc R 1 . .
    C C2 0.35648(17) 0.3286(4) 0.2831(5) 0.0270(8) Uani d . 1 . .
    C C3 0.3046(2) 0.3574(5) 0.1974(7) 0.0408(11) Uani d . 1 . .
    H H3 0.2892 0.4413 0.2074 0.049 Uiso calc R 1 . .
    C C4 0.2756(2) 0.2623(7) 0.0976(8) 0.0519(15) Uani d . 1 . .
    H H4 0.2411 0.2826 0.0417 0.062 Uiso calc R 1 . .
    C C5 0.2980(2) 0.1394(7) 0.0818(8) 0.0499(14) Uani d . 1 . .
    H H5 0.2790 0.0768 0.0124 0.060 Uiso calc R 1 . .
    C C6 0.3488(2) 0.1067(5) 0.1679(6) 0.0381(10) Uani d . 1 . .
    H H6 0.3633 0.0220 0.1589 0.046 Uiso calc R 1 . .
    C C7 0.37800(17) 0.2015(4) 0.2681(5) 0.0279(7) Uani d . 1 . .
    N N1 0.43276(16) 0.1728(4) 0.3456(5) 0.0262(7) Uani d . 1 . .
    H H1C 0.439(2) 0.097(6) 0.339(8) 0.040(15) Uiso d . 1 . .
    H H1D 0.433(3) 0.192(7) 0.460(9) 0.06(2) Uiso d . 1 . .
    N N2 0.44748(15) 0.2148(4) -0.1135(4) 0.0286(7) Uani d . 1 . .
    O O1 0.44352(14) 0.4515(3) 0.3116(5) 0.0305(7) Uani d . 1 . .
    H H1E 0.457(3) 0.510(7) 0.344(9) 0.054(19) Uiso d . 1 . .
    O O2 0.46612(15) 0.3154(3) -0.0261(4) 0.0316(7) Uani d . 1 . .
    O O3 0.46254(17) 0.1044(3) -0.0629(5) 0.0427(8) Uani d . 1 . .
    O O4 0.41587(17) 0.2329(4) -0.2447(5) 0.0484(9) Uani d . 1 . .
    Zn Zn1 0.5000 0.29214(6) 0.2500 0.02484(16) Uani d S 1 . .
loop_
    _atom_site_aniso_label
    _atom_site_aniso_U_11
    _atom_site_aniso_U_22
    _atom_site_aniso_U_33
    _atom_site_aniso_U_12
    _atom_site_aniso_U_13
    _atom_site_aniso_U_23
    C1 0.038(2) 0.030(2) 0.029(2) 0.0063(18) 0.0021(18) -0.0027(16)
    C2 0.0273(17) 0.0312(19) 0.022(2) -0.0029(15) 0.0007(13) 0.0042(13)
    C3 0.031(2) 0.047(3) 0.045(3) 0.003(2) 0.0000(18) 0.009(2)
    C4 0.030(2) 0.074(4) 0.052(3) -0.005(2) -0.012(2) 0.006(3)
    C5 0.039(3) 0.065(4) 0.046(3) -0.021(3) -0.007(2) -0.005(3)
    C6 0.044(3) 0.037(2) 0.033(2) -0.010(2) -0.004(2) -0.001(2)
    C7 0.0324(16) 0.0315(17) 0.0199(17) -0.0051(16) -0.0010(15) 0.0002(17)
    N1 0.0344(18) 0.0186(15) 0.0257(17) -0.0002(14) -0.0053(14) 0.0003(12)
    N2 0.0364(17) 0.0277(16) 0.0218(14) -0.0003(16) -0.0019(13) -0.0022(14)
    O1 0.0335(15) 0.0188(13) 0.0391(16) -0.0032(12) -0.0028(13) -0.0081(12)
    O2 0.0494(18) 0.0201(14) 0.0253(14) -0.0007(13) -0.0107(13) 0.0000(11)
    O3 0.061(2) 0.0234(15) 0.0440(19) 0.0019(15) -0.0116(17) -0.0025(14)
    O4 0.062(2) 0.053(2) 0.0302(15) -0.0018(17) -0.0188(18) -0.0012(19)
    Zn1 0.0289(3) 0.0202(2) 0.0254(3) 0.000 -0.0063(3) 0.000
loop_
    _geom_bond_atom_site_label_1
    _geom_bond_atom_site_label_2
    _geom_bond_site_symmetry_2
    _geom_bond_distance
    _geom_bond_publ_flag
    C1 O1 . 1.436(6) ?
    C1 C2 . 1.494(6) ?
    C1 H1A . 0.9700 ?
    C1 H1B . 0.9700 ?
    C2 C7 . 1.394(6) ?
    C2 C3 . 1.399(6) ?
    C3 C4 . 1.391(8) ?
    C3 H3 . 0.9300 ?
    C4 C5 . 1.363(9) ?
    C4 H4 . 0.9300 ?
    C5 C6 . 1.386(7) ?
    C5 H5 . 0.9300 ?
    C6 C7 . 1.394(6) ?
    C6 H6 . 0.9300 ?
    C7 N1 . 1.432(5) ?
    N1 H1C . 0.79(6) ?
    N1 H1D . 0.86(7) ?
    N2 O4 . 1.228(5) ?
    N2 O3 . 1.236(5) ?
    N2 O2 . 1.286(5) ?
    Zn1 O1 . 2.142(3) y
    O1 H1E . 0.72(7) ?
    Zn1 O2 . 2.190(3) y
    Zn1 N1 . 2.108(4) y
loop_
    _geom_angle_atom_site_label_1
    _geom_angle_atom_site_label_2
    _geom_angle_atom_site_label_3
    _geom_angle_site_symmetry_1
    _geom_angle_site_symmetry_3
    _geom_angle
    _geom_angle_publ_flag
    O1 C1 C2 . . 109.9(3) ?
    O1 C1 H1A . . 109.7 ?
    C2 C1 H1A . . 109.7 ?
    O1 C1 H1B . . 109.7 ?
    C2 C1 H1B . . 109.7 ?
    H1A C1 H1B . . 108.2 ?
    C7 C2 C3 . . 118.2(4) ?
    C7 C2 C1 . . 121.3(4) ?
    C3 C2 C1 . . 120.4(4) ?
    C4 C3 C2 . . 120.8(5) ?
    C4 C3 H3 . . 119.6 ?
    C2 C3 H3 . . 119.6 ?
    C5 C4 C3 . . 120.0(5) ?
    C5 C4 H4 . . 120.0 ?
    C3 C4 H4 . . 120.0 ?
    C4 C5 C6 . . 120.7(5) ?
    C4 C5 H5 . . 119.6 ?
    C6 C5 H5 . . 119.6 ?
    C5 C6 C7 . . 119.6(5) ?
    C5 C6 H6 . . 120.2 ?
    C7 C6 H6 . . 120.2 ?
    C6 C7 C2 . . 120.6(4) ?
    C6 C7 N1 . . 120.4(4) ?
    C2 C7 N1 . . 118.8(4) ?
    C7 N1 Zn1 . . 114.6(3) ?
    C7 N1 H1C . . 110(4) ?
    Zn1 N1 H1C . . 114(4) ?
    C7 N1 H1D . . 111(4) ?
    Zn1 N1 H1D . . 100(4) ?
    H1C N1 H1D . . 106(6) ?
    O4 N2 O3 . . 123.0(4) ?
    O4 N2 O2 . . 118.4(4) ?
    O3 N2 O2 . . 118.6(3) ?
    C1 O1 Zn1 . . 122.6(3) ?
    C1 O1 H1E . . 113(5) ?
    Zn1 O1 H1E . . 115(5) ?
    N2 O2 Zn1 . . 119.9(2) ?
    N1 Zn1 N1 . 4_655 109.5(2) ?
    N1 Zn1 O1 . . 84.67(14) ?
    N1 Zn1 O1 4_655 . 165.41(13) ?
    N1 Zn1 O1 . 4_655 165.41(13) ?
    N1 Zn1 O1 4_655 4_655 84.67(14) ?
    O1 Zn1 O1 . 4_655 81.37(18) ?
    N1 Zn1 O2 . 4_655 91.37(13) ?
    N1 Zn1 O2 4_655 4_655 95.81(13) ?
    O1 Zn1 O2 . 4_655 86.87(12) ?
    O1 Zn1 O2 4_655 4_655 83.69(12) ?
    N1 Zn1 O2 . . 95.81(13) ?
    N1 Zn1 O2 4_655 . 91.37(13) ?
    O1 Zn1 O2 . . 83.69(12) ?
    O1 Zn1 O2 4_655 . 86.88(12) ?
    O2 Zn1 O2 4_655 . 167.55(15) ?
loop_
    _geom_torsion_atom_site_label_1
    _geom_torsion_atom_site_label_2
    _geom_torsion_atom_site_label_3
    _geom_torsion_atom_site_label_4
    _geom_torsion_site_symmetry_1
    _geom_torsion_site_symmetry_2
    _geom_torsion_site_symmetry_3
    _geom_torsion_site_symmetry_4
    _geom_torsion
    _geom_torsion_publ_flag
    O1 C1 C2 C7 . . . . 59.5(5) ?
    O1 C1 C2 C3 . . . . -120.7(4) ?
    C7 C2 C3 C4 . . . . -1.0(7) ?
    C1 C2 C3 C4 . . . . 179.1(5) ?
    C2 C3 C4 C5 . . . . -0.3(8) ?
    C3 C4 C5 C6 . . . . 1.6(9) ?
    C4 C5 C6 C7 . . . . -1.6(8) ?
    C5 C6 C7 C2 . . . . 0.3(7) ?
    C5 C6 C7 N1 . . . . -174.9(4) ?
    C3 C2 C7 C6 . . . . 1.0(6) ?
    C1 C2 C7 C6 . . . . -179.2(4) ?
    C3 C2 C7 N1 . . . . 176.2(4) ?
    C1 C2 C7 N1 . . . . -3.9(6) ?
    C6 C7 N1 Zn1 . . . . 118.9(4) ?
    C2 C7 N1 Zn1 . . . . -56.4(4) ?
    C2 C1 O1 Zn1 . . . . -48.3(4) ?
    O4 N2 O2 Zn1 . . . . 161.5(3) ?
    O3 N2 O2 Zn1 . . . . -19.1(5) ?
    C7 N1 Zn1 N1 . . . 4_655 -126.8(3) ?
    C7 N1 Zn1 O1 . . . . 49.8(3) ?
    C7 N1 Zn1 O1 . . . 4_655 66.7(6) ?
    C7 N1 Zn1 O2 . . . 4_655 136.5(3) ?
    C7 N1 Zn1 O2 . . . . -33.3(3) ?
    C1 O1 Zn1 N1 . . . . 0.8(3) ?
    C1 O1 Zn1 N1 . . . 4_655 168.0(5) ?
    C1 O1 Zn1 O1 . . . 4_655 -175.0(4) ?
    C1 O1 Zn1 O2 . . . 4_655 -90.9(3) ?
    C1 O1 Zn1 O2 . . . . 97.3(3) ?
    N2 O2 Zn1 N1 . . . . -46.2(3) ?
    N2 O2 Zn1 N1 . . . 4_655 63.6(3) ?
    N2 O2 Zn1 O1 . . . . -130.2(3) ?
    N2 O2 Zn1 O1 . . . 4_655 148.2(3) ?
    N2 O2 Zn1 O2 . . . 4_655 -171.1(3) ?
loop_
    _geom_hbond_atom_site_label_D
    _geom_hbond_atom_site_label_H
    _geom_hbond_atom_site_label_A
    _geom_hbond_site_symmetry_A
    _geom_hbond_distance_DH
    _geom_hbond_distance_HA
    _geom_hbond_distance_DA
    _geom_hbond_angle_DHA
    _geom_hbond_publ_flag
    N1 H1C O3 8_555 0.79(6) 2.24(6) 2.987(5) 157(6) yes
    N1 H1D O4 1_556 0.86(7) 2.24(7) 3.096(5) 169(7) yes
    O1 H1E O2 8_565 0.72(7) 2.03(7) 2.710(4) 159(7) yes
    C1 H1B O4 1_556 0.97 2.56 3.441(6) 150 yes
data_global
_journal_date_recd_electronic     2010-07-13
_journal_date_accepted     2010-07-30
_journal_name_full     'Acta Crystallographica, Section E'
_journal_year     2010
_journal_volume     66
_journal_issue      9
_journal_page_first     m1057
_journal_page_last     m1057
_journal_paper_category     QM
_journal_coeditor_code     HY2332
_publ_contact_author_name     'Esmhosseini, Majid'
_publ_contact_author_address
;
   Department of Chemistry
   University of Urmiyeh
   Urmyieh
   Iran
;
_publ_contact_author_email     'm.esmhosseini@urmia.ac.ir'
_publ_contact_author_fax     '0098 0441 2756707'
_publ_contact_author_phone     '0098 0441'
_publ_section_title
;\
Bis[(2-aminophenyl)methanol-\k^2^<i>N</i>,<i>O</i>]bis(nitrato-\k<i>O</i>)\
zinc(II)
;
loop_
    _publ_author_name
    _publ_author_address
    'Esmhosseini, Majid'
;
Department of Chemistry
University of Urmiyeh
Urmyieh
Iran
;
