# Supplementary material for: Bis[(2-amino­phen­yl)methanol-κ2 N,O]bis­(nitrato-κO)zinc(II)
Source: Acta Crystallogr Sect E Struct Rep Online. 2010 Aug 4;66(Pt 9):m1057. doi: 10.1107/S1600536810030485 (PMC3007881; doi:10.1107/S1600536810030485)
Supplement: Supplementary file 2 [file e-66-m1057-Isup2.hkl]

# 
# h,k,l, Fc-squared, Fo-squared, sigma(Fo-squared) and status flag 
# 
data_I
_shelx_title ' KH315BR IN PBCN' 
_shelx_refln_list_code          4 
_shelx_F_calc_maximum      233.91 
_exptl_crystal_F_000       896.00 
_reflns_d_resolution_high  0.6713 
 
loop_ 
 _symmetry_equiv_pos_as_xyz 
 'x, y, z' 
 '-x+1/2, -y+1/2, z+1/2' 
 'x+1/2, -y+1/2, -z' 
 '-x, y, -z+1/2' 
 '-x, -y, -z' 
 'x-1/2, y-1/2, -z-1/2' 
 '-x-1/2, y-1/2, z' 
 'x, -y, z-1/2' 
 
_cell_length_a    23.3863 
_cell_length_b    10.1931 
_cell_length_c     7.3442 
_cell_angle_alpha  90.000 
_cell_angle_beta   90.000 
_cell_angle_gamma  90.000 
 
_shelx_F_squared_multiplier     1.000 
 
loop_ 
 _refln_index_h 
 _refln_index_k 
 _refln_index_l 
 _refln_F_squared_calc 
 _refln_F_squared_meas 
 _refln_F_squared_sigma 
 _refln_observed_status 
  18   0   0     2702.77     2528.04     62.12 o 
  20   0   0     3856.54     3535.59     62.71 o 
  22   0   0      987.05      925.56     38.83 o 
  24   0   0      427.27      464.34     46.02 o 
  26   0   0     1803.69     1988.32    180.45 o 
  28   0   0      288.88      261.52     44.34 o 
  30   0   0      271.65      395.36     49.99 o 
  32   0   0      268.05      279.23     55.91 o 
  34   0   0      420.02      379.50     39.38 o 
   1   1   0     1868.43     1810.05    135.50 o 
   3   1   0      616.52      532.81     92.24 o 
   5   1   0        8.11       16.11     80.95 o 
   7   1   0      435.13      331.55     72.92 o 
   9   1   0     1701.80     1438.39     63.47 o 
  11   1   0      438.27      323.37     44.54 o 
  15   1   0      420.58      390.48     56.80 o 
  17   1   0     1391.97     1447.13     74.55 o 
  19   1   0      471.78      388.70     54.43 o 
  21   1   0      338.79      262.91     41.41 o 
  23   1   0        6.83      -26.54     26.54 o 
  25   1   0       10.12      -10.17     28.00 o 
  27   1   0       27.91       54.55     27.84 o 
  29   1   0        4.31       63.12     23.32 o 
  31   1   0        4.49       23.47     56.02 o 
  33   1   0        2.48      -21.03     57.47 o 
   2   2   0    11205.00    10598.59    235.77 o 
   4   2   0    11130.91    10577.94    522.70 o 
   6   2   0      886.38      831.21     74.90 o 
   8   2   0     3549.20     3353.60    196.96 o 
  10   2   0     5256.70     4439.02    106.49 o 
  12   2   0     4590.97     4035.07     58.82 o 
  18   2   0      629.26      499.54     36.81 o 
  20   2   0      299.61      287.08     73.24 o 
  22   2   0     1770.65     1722.56     40.45 o 
  24   2   0     1050.98     1086.06     45.60 o 
  26   2   0      841.79      921.53     35.16 o 
  28   2   0      272.68      380.59     31.57 o 
  30   2   0      249.69      269.01     42.01 o 
  32   2   0      226.03      312.93     33.05 o 
  34   2   0       93.23      128.36     24.24 o 
   1   3   0      621.41      546.93     78.58 o 
   3   3   0     2407.98     2365.89    150.87 o 
   5   3   0    19957.15    19057.82    627.20 o 
   7   3   0    22144.15    20866.66   1317.33 o 
   9   3   0     9038.78     8337.03    476.86 o 
  11   3   0     4117.47     3595.41     58.09 o 
  13   3   0     1561.94     1491.50     84.01 o 
  15   3   0       95.48       88.74     51.47 o 
  17   3   0       41.73       67.48     41.15 o 
  19   3   0       48.82       98.11     27.41 o 
  21   3   0     2132.57     1998.49     37.00 o 
  23   3   0      702.35      621.13     28.35 o 
  25   3   0      266.74      362.70     31.79 o 
  27   3   0      853.60      840.58     75.40 o 
  29   3   0      334.71      397.40     26.38 o 
  31   3   0      158.63      176.82     41.99 o 
  33   3   0        8.75       81.84     29.84 o 
   0   4   0      433.37      328.32     68.57 o 
   2   4   0     4720.59     4509.45    158.27 o 
   4   4   0     1398.12     1383.81     62.08 o 
   6   4   0     1670.61     1797.47    101.08 o 
   8   4   0     2768.85     2741.59    185.32 o 
  10   4   0     1073.22     1127.44     65.21 o 
  12   4   0     3270.24     2929.48    290.79 o 
  14   4   0     1517.94     1451.01     93.09 o 
  16   4   0      944.55      998.64     66.26 o 
  18   4   0     2611.14     2574.22    136.89 o 
  20   4   0       13.54       48.91     59.52 o 
  22   4   0     1362.88     1404.31     35.18 o 
  24   4   0      295.77      374.79     28.15 o 
  26   4   0        2.92       38.78     38.00 o 
  28   4   0        8.21       13.96     47.58 o 
  30   4   0        1.31       18.86     63.55 o 
  32   4   0       91.62      164.87     39.06 o 
   1   5   0     8423.71     7870.84     94.18 o 
   3   5   0     9984.70     9904.48    301.62 o 
   5   5   0    23294.74    25086.11    853.21 o 
   7   5   0    13341.61    13777.93    199.38 o 
   9   5   0     1956.49     1538.60    122.47 o 
  11   5   0      626.34      595.98     86.67 o 
  13   5   0     2522.83     2427.70    110.24 o 
  15   5   0      191.17      211.71     37.48 o 
  17   5   0       29.92       44.51     30.68 o 
  19   5   0      951.80     1040.65     49.01 o 
  21   5   0     2292.19     2490.42     49.10 o 
  23   5   0      730.05      718.21     26.66 o 
  25   5   0      477.97      512.08     28.29 o 
  27   5   0     1020.95     1114.47     33.48 o 
  29   5   0      639.84      621.58     27.47 o 
  31   5   0      278.43      255.17     36.89 o 
   0   6   0       22.51      -10.06     80.46 o 
   2   6   0        1.92       41.66     59.41 o 
   4   6   0       22.40       66.11     46.65 o 
   6   6   0      792.25      815.24     37.92 o 
   8   6   0      108.66      124.23     75.92 o 
  10   6   0       24.99       17.49     38.36 o 
  12   6   0       41.52        7.77     57.00 o 
  14   6   0      275.88      194.94     41.51 o 
  16   6   0      227.40      237.52     28.39 o 
  18   6   0      460.78      373.00     40.73 o 
  20   6   0        2.30        1.30     50.38 o 
  22   6   0      122.67      147.76     33.94 o 
  24   6   0        8.63       30.34     54.99 o 
  26   6   0        8.84       36.25     28.27 o 
  28   6   0       52.67       72.33     37.74 o 
  30   6   0      119.27      241.45     59.37 o 
   1   7   0     2734.82     2726.23    264.46 o 
   3   7   0     4360.45     3887.40     52.87 o 
   5   7   0     4386.11     4328.34    167.28 o 
   7   7   0     2765.99     2597.17     67.75 o 
   9   7   0     4110.45     3933.75     56.28 o 
  11   7   0     2293.52     2125.43    195.72 o 
  13   7   0     1892.04     1767.03    114.59 o 
  15   7   0      900.11      756.43     42.64 o 
  17   7   0     1576.44     1562.15     49.98 o 
  19   7   0     1641.23     1502.52     45.65 o 
  21   7   0      237.43      238.98     44.20 o 
  23   7   0      252.15      266.24     29.69 o 
  25   7   0      270.86      278.79     35.52 o 
  27   7   0      400.63      392.25     36.01 o 
  29   7   0      449.29      398.47     36.90 o 
   0   8   0     4053.30     3533.82     87.56 o 
   2   8   0     4833.88     4292.01     63.71 o 
   4   8   0      267.45      214.92     39.50 o 
   6   8   0      153.64      108.81     40.15 o 
   8   8   0      882.65      901.11     70.11 o 
  10   8   0        4.51       19.23     62.42 o 
  12   8   0        8.32       90.21     37.64 o 
  14   8   0      197.17      266.97     32.20 o 
  16   8   0     1208.79     1140.95    102.35 o 
  18   8   0      966.48     1039.09    188.43 o 
  20   8   0       81.62      137.01    116.85 o 
  22   8   0       26.83       83.41     35.13 o 
  24   8   0       30.65      -70.40     70.40 o 
  26   8   0       16.48      226.13     55.91 o 
  28   8   0      210.94      429.89    127.50 o 
   1   9   0      651.44      526.99     49.14 o 
   3   9   0      789.51      785.96     53.88 o 
   5   9   0     1338.69     1224.31     58.90 o 
   7   9   0      520.63      580.05     34.28 o 
   9   9   0     2566.07     2519.01    107.38 o 
  11   9   0     2955.95     2543.76    142.88 o 
  13   9   0     1926.99     1852.35     45.85 o 
  15   9   0      845.85      805.07     38.51 o 
  17   9   0      726.46      703.72     45.18 o 
  19   9   0       57.62      222.65    101.76 o 
  21   9   0        4.14       23.75     53.84 o 
  23   9   0      191.84      300.41     42.89 o 
  25   9   0       93.99      144.47     35.99 o 
  27   9   0      102.37       58.83     33.04 o 
   0  10   0     1802.07     1631.72     71.00 o 
   2  10   0     2768.79     2565.43    108.86 o 
   4  10   0     1248.16     1239.78    113.31 o 
   6  10   0     2380.87     2245.49     88.75 o 
   8  10   0     2376.64     2145.03    187.84 o 
  10  10   0      188.98      244.65     51.77 o 
  12  10   0      324.74      325.11     44.34 o 
  14  10   0      115.86      148.18     97.62 o 
  16  10   0      174.56      232.45     52.66 o 
  18  10   0      214.88      217.39     43.29 o 
  20  10   0      119.44       86.96     44.96 o 
  22  10   0      364.75      389.14     96.14 o 
  24  10   0      480.32      483.05     33.02 o 
  26  10   0      347.28       99.39     49.70 o 
   1  11   0      148.32      191.64     44.32 o 
   3  11   0       67.43       85.61     41.60 o 
   5  11   0       24.06       80.42     44.13 o 
   7  11   0       46.03      -10.06     63.30 o 
   9  11   0        2.63       43.19     63.90 o 
  11  11   0       21.52      -62.12     62.12 o 
  13  11   0       98.69       81.35     92.59 o 
  15  11   0      221.29      250.81     31.38 o 
  17  11   0      406.54      383.32     36.99 o 
  19  11   0      105.44      214.53     79.87 o 
  21  11   0        2.36      -36.81     78.10 o 
  23  11   0       15.54      263.68     46.41 o 
   0  12   0     1020.95     1070.85     84.60 o 
   2  12   0     1089.58     1101.68     43.95 o 
   4  12   0     1065.29     1116.15     47.81 o 
   6  12   0      762.57      729.48     65.67 o 
   8  12   0      381.71      323.62     62.12 o 
  10  12   0      482.20      560.87     64.49 o 
  12  12   0      242.86      259.13     63.30 o 
  14  12   0      203.73      320.07     63.30 o 
  16  12   0      757.06      921.76     67.45 o 
  18  12   0      671.93      526.53     49.99 o 
  20  12   0      469.87      365.33    103.24 o 
   1  13   0      113.00      133.30     38.35 o 
   3  13   0      426.22      467.74     44.84 o 
   5  13   0       66.83       83.42     66.26 o 
   7  13   0       17.46       66.26     45.56 o 
   9  13   0       10.72      -47.33     62.71 o 
  11  13   0       26.32      -64.49     64.49 o 
  13  13   0       70.89      218.31     65.67 o 
  15  13   0       44.17      -27.81     66.26 o 
  17  13   0       13.44      -67.45     67.45 o 
   0  14   0       20.27       87.92     55.85 o 
   2  14   0       27.04       44.41     46.01 o 
   4  14   0      154.54       52.66     82.24 o 
   6  14   0      211.24      236.65     68.04 o 
   8  14   0      463.88      318.30     69.22 o 
  10  14   0      926.63      733.03     70.40 o 
  12  14   0      165.18       88.15     68.04 o 
   1  15   0      464.70      454.52     47.09 o 
   3  15   0      326.36      357.35     71.00 o 
   1   1   1    22898.33    25093.43    250.50 o 
   2   1   1     2388.63     2785.39     75.12 o 
   3   1   1     1328.82     1496.28     68.85 o 
   4   1   1        8.26       99.06     51.34 o 
   5   1   1    17051.75    17297.63    255.77 o 
   6   1   1    18521.86    18420.44    252.91 o 
   7   1   1    15248.33    15136.73    232.56 o 
   8   1   1     2069.57     2040.90     39.97 o 
   9   1   1    11627.39    10835.65    200.01 o 
  10   1   1     3601.49     3431.62     67.03 o 
  11   1   1     1033.82      766.90     52.86 o 
  12   1   1      101.46      159.35     31.54 o 
  13   1   1     4508.96     3789.76     37.00 o 
  14   1   1        8.03        6.11     34.48 o 
  15   1   1    10669.34     9659.27     48.01 o 
  16   1   1      180.73      200.85     37.97 o 
  17   1   1     4468.85     3941.85    188.14 o 
  18   1   1     1158.92     1139.87    134.38 o 
  19   1   1     2563.69     2374.20     61.76 o 
  20   1   1      359.42      355.35     36.44 o 
  21   1   1     1115.54     1003.70     21.83 o 
  22   1   1       56.12       43.47     26.37 o 
  23   1   1      116.39      129.14     20.42 o 
  24   1   1        0.21       13.32     20.92 o 
  25   1   1      622.57      745.87     22.04 o 
  26   1   1        5.99       55.02     23.87 o 
  27   1   1      929.58      992.62     49.57 o 
  28   1   1        8.43       74.24     34.19 o 
  29   1   1      347.62      380.18     18.51 o 
  30   1   1       35.01       68.16     25.39 o 
  31   1   1      440.94      471.30     28.35 o 
  32   1   1        5.10       31.36     22.39 o 
  33   1   1      171.00      160.93     25.63 o 
  34   1   1       14.84       87.25     25.21 o 
   0   2   1    10010.08    10278.60    417.99 o 
   1   2   1     2647.34     2723.32     90.07 o 
   2   2   1     4088.54     4154.84    144.11 o 
   3   2   1      487.50      477.49     57.09 o 
   4   2   1     5099.35     4980.07    150.87 o 
   5   2   1      257.00      267.40     44.21 o 
   6   2   1     2082.65     1928.41     64.33 o 
   7   2   1      101.87      102.81     37.27 o 
   8   2   1      611.82      477.12     34.76 o 
   9   2   1      190.65      205.27     32.61 o 
  10   2   1     1653.55     1566.07     44.71 o 
  11   2   1      320.31      342.14     41.80 o 
  12   2   1      190.41      171.60     33.50 o 
  13   2   1      231.48      253.00     39.30 o 
  14   2   1      285.37      281.56     39.16 o 
  15   2   1       90.24       63.55     35.10 o 
  16   2   1      938.45      884.87     34.05 o 
  17   2   1      287.97      300.04     36.82 o 
  18   2   1      424.67      530.69     44.15 o 
  19   2   1      122.09      116.11     23.01 o 
  20   2   1     1468.79     1340.42     23.00 o 
  21   2   1      201.23      194.22     40.13 o 
  22   2   1     1149.84     1093.80     47.57 o 
  23   2   1        8.32       87.39     24.00 o 
  24   2   1       63.25       62.48     28.32 o 
  25   2   1       25.83       33.00     25.97 o 
  26   2   1      136.57      183.80     23.16 o 
  27   2   1       23.88       66.75     17.33 o 
  28   2   1       73.77      103.77     27.68 o 
  29   2   1       17.36       25.12     24.79 o 
  30   2   1       38.81      151.21     25.24 o 
  31   2   1        0.02      -17.47     24.04 o 
  32   2   1        1.71      -13.76     17.10 o 
  33   2   1       45.98       80.32     29.35 o 
  34   2   1       38.16       71.68     19.93 o 
   1   3   1      559.44      519.22     73.29 o 
   2   3   1      234.03      166.27     81.41 o 
   3   3   1     6573.73     7082.36    389.59 o 
   4   3   1     1216.30     1136.10     52.35 o 
   5   3   1     9914.15     9663.34    434.34 o 
   6   3   1       36.14       35.04     46.85 o 
   7   3   1    12662.83    12836.79    419.89 o 
   8   3   1     1035.38     1131.99     80.01 o 
   9   3   1    10134.92    10182.24    335.35 o 
  10   3   1       40.17       96.51     62.35 o 
  11   3   1     1293.90     1084.37     63.02 o 
  12   3   1      163.04      185.79     39.62 o 
  13   3   1     1435.27     1383.48    123.05 o 
  14   3   1       34.67       50.80     33.06 o 
  15   3   1      569.96      536.33     33.07 o 
  16   3   1      670.31      576.02     33.48 o 
  17   3   1     1542.03     1431.21     38.72 o 
  18   3   1       73.74      101.62     31.29 o 
  19   3   1      128.54      112.34     46.82 o 
  20   3   1      222.77      303.81     24.10 o 
  21   3   1      138.26      157.20     44.86 o 
  22   3   1        5.76       68.34     21.15 o 
  23   3   1     1158.06     1192.62     31.31 o 
  24   3   1      105.76      140.83     18.54 o 
  25   3   1      341.03      429.75     21.29 o 
  26   3   1       24.39      -15.09     26.47 o 
  27   3   1      472.85      529.52     25.24 o 
  28   3   1        8.84      -27.25     27.25 o 
  29   3   1      354.06      398.42     41.02 o 
  30   3   1       21.81      101.32     20.53 o 
  31   3   1      293.12      356.09     19.85 o 
  32   3   1       12.28       15.01     22.33 o 
  33   3   1       65.18       46.47     29.38 o 
  34   3   1       25.60       87.53     92.89 o 
   0   4   1     1594.09     1579.57     57.38 o 
   1   4   1     1789.23     1837.05     55.66 o 
   2   4   1      736.33      647.38     53.70 o 
   3   4   1     3812.42     4112.55    119.34 o 
   4   4   1     5111.53     5096.44    309.75 o 
   5   4   1     2694.28     2974.02    219.10 o 
   6   4   1    12576.00    12705.86    452.23 o 
   7   4   1      536.64      562.95     43.33 o 
   8   4   1     6583.60     6440.22    213.40 o 
   9   4   1      842.79      838.44     40.63 o 
  10   4   1     3744.42     3383.84     93.46 o 
  11   4   1      308.34      322.17     31.40 o 
  12   4   1     6931.55     6642.91    197.68 o 
  13   4   1       30.30       22.21     29.98 o 
  14   4   1     4348.20     4207.88    227.35 o 
  15   4   1      119.75      136.81     30.09 o 
  16   4   1      245.42      304.66     32.36 o 
  17   4   1       57.67       48.19     27.34 o 
  18   4   1       90.88      110.83     32.91 o 
  19   4   1        6.59        3.57     20.82 o 
  20   4   1     2433.60     2450.47     52.07 o 
  21   4   1       47.87       25.73     21.30 o 
  22   4   1     2376.22     2405.58     48.27 o 
  23   4   1      119.46      126.05     18.33 o 
  24   4   1      368.30      379.46     25.70 o 
  25   4   1      294.21      377.26     28.46 o 
  26   4   1      511.67      549.83     23.84 o 
  27   4   1        7.74       31.71     21.75 o 
  28   4   1      390.07      464.26     32.66 o 
  29   4   1        0.03       41.76     22.48 o 
  30   4   1      142.21      217.25     30.13 o 
  31   4   1        0.36      139.34     23.01 o 
  32   4   1       22.76      -13.39     22.12 o 
  33   4   1       12.94        7.50     21.15 o 
   1   5   1        3.13       55.83     39.54 o 
   2   5   1      319.38      376.11     36.58 o 
   3   5   1     2811.66     3037.85     48.64 o 
   4   5   1        2.84       90.45     36.02 o 
   5   5   1      422.01      395.39     39.77 o 
   6   5   1      148.57      164.44     35.50 o 
   7   5   1      753.21      653.71     43.47 o 
   8   5   1      127.50      115.44     55.64 o 
   9   5   1      596.60      588.70     54.81 o 
  10   5   1      109.93      133.53     30.69 o 
  11   5   1      168.72      162.42     33.11 o 
  12   5   1      932.72      846.60     49.00 o 
  13   5   1        5.62      -22.66     26.53 o 
  14   5   1      227.19      216.11     25.45 o 
  15   5   1       64.07      119.38     32.47 o 
  16   5   1        0.56       -9.62     22.17 o 
  17   5   1     1667.44     1541.88     48.33 o 
  18   5   1      122.81      166.62     25.07 o 
  19   5   1      472.74      478.17     25.28 o 
  20   5   1        0.76        2.73     21.36 o 
  21   5   1        0.95       35.11     23.04 o 
  22   5   1        7.45       21.80     19.77 o 
  23   5   1      178.63      231.66     27.29 o 
  24   5   1      135.11      132.83     18.17 o 
  25   5   1        5.73        4.55     20.36 o 
  26   5   1       41.23       70.34     42.21 o 
  27   5   1        9.74       78.16     35.30 o 
  28   5   1       10.20        0.17     26.47 o 
  29   5   1        0.46       29.23     24.45 o 
  30   5   1        5.71       68.23     21.38 o 
  31   5   1       15.98       23.25     25.40 o 
  32   5   1        2.90       75.40     21.13 o 
   0   6   1    12343.83    12000.87    354.95 o 
   1   6   1      186.35      259.63     33.42 o 
   2   6   1     8345.90     7682.83    205.66 o 
   3   6   1       64.07       47.44     36.60 o 
   4   6   1     4704.61     4481.36    205.36 o 
   5   6   1       66.89       47.97     34.47 o 
   6   6   1     1730.68     1692.11     63.95 o 
   7   6   1      402.48      473.73     44.74 o 
   8   6   1     1065.07      955.89     35.95 o 
   9   6   1      399.16      396.39     30.65 o 
  10   6   1     1007.60      956.54     60.39 o 
  11   6   1      311.07      330.00     28.56 o 
  12   6   1     3981.89     3916.13     62.84 o 
  13   6   1       95.85       77.69     55.00 o 
  14   6   1     4036.09     3885.86     69.34 o 
  15   6   1      212.96      252.42     23.46 o 
  16   6   1     1439.82     1373.29     56.21 o 
  17   6   1        1.95       20.94     28.03 o 
  18   6   1     2946.27     2863.71     53.49 o 
  19   6   1      162.97      153.46     21.58 o 
  20   6   1     2581.89     2523.37     71.45 o 
  21   6   1      177.54      243.77     22.25 o 
  22   6   1     1054.02     1121.41     51.96 o 
  23   6   1      199.78      186.26     36.43 o 
  24   6   1      244.20      310.48     24.76 o 
  25   6   1       76.76       69.85     20.91 o 
  26   6   1      155.41      132.49     22.59 o 
  27   6   1        0.73      108.06     22.49 o 
  28   6   1      226.85      260.16     42.77 o 
  29   6   1        1.14      126.32     47.60 o 
  30   6   1       83.63       23.70     42.54 o 
  31   6   1       13.14        2.45     30.12 o 
   1   7   1     4795.47     4546.33    158.77 o 
   2   7   1      549.26      540.58     33.68 o 
   3   7   1      872.64      787.11     39.97 o 
   4   7   1       62.52       65.52     31.51 o 
   5   7   1      220.74      204.09     34.62 o 
   6   7   1       89.68      118.11     29.94 o 
   7   7   1       83.54       36.42     32.99 o 
   8   7   1        5.93       34.69     29.74 o 
   9   7   1       12.80       22.77     32.09 o 
  10   7   1       72.84      213.47     27.85 o 
  11   7   1       13.59       56.20     44.08 o 
  12   7   1      424.26      428.01     32.20 o 
  13   7   1      183.80      204.62     40.53 o 
  14   7   1       20.52       24.91     34.66 o 
  15   7   1      903.63      876.53     24.07 o 
  16   7   1        0.36       54.06     28.72 o 
  17   7   1      363.48      316.78     33.52 o 
  18   7   1        5.00       58.85     26.79 o 
  19   7   1       73.21      160.36     44.79 o 
  20   7   1       27.38       69.96     37.11 o 
  21   7   1       44.50      128.07     23.64 o 
  22   7   1       64.66      143.62     39.93 o 
  23   7   1       24.25       10.53     26.20 o 
  24   7   1        1.53       21.43     19.42 o 
  25   7   1        0.48      -29.67     29.67 o 
  26   7   1       13.70       92.56     50.45 o 
  27   7   1        5.51       68.37     24.69 o 
  28   7   1        9.40       24.81     20.84 o 
  29   7   1       61.41       43.76     23.80 o 
  30   7   1        3.28      -36.26     36.26 o 
   0   8   1     2289.89     2183.39    106.79 o 
   1   8   1       46.09       31.20     30.91 o 
   2   8   1     4230.71     4079.57     95.64 o 
   3   8   1      769.61      750.49     35.23 o 
   4   8   1     3827.56     3654.08    128.19 o 
   5   8   1      335.58      346.00     36.71 o 
   6   8   1      411.03      418.38     30.03 o 
   7   8   1      408.41      445.08     41.81 o 
   8   8   1      802.12      782.92     30.28 o 
   9   8   1      131.06      133.92     29.15 o 
  10   8   1     2006.37     1952.46     38.94 o 
  11   8   1        0.01      -29.46     29.46 o 
  12   8   1     1781.52     1714.68     30.72 o 
  13   8   1        0.43       79.52     25.49 o 
  14   8   1      716.47      763.51     50.50 o 
  15   8   1       85.36      204.77     54.86 o 
  16   8   1      528.30      573.84     27.26 o 
  17   8   1       15.06      125.29     34.83 o 
  18   8   1      900.24      898.56     25.50 o 
  19   8   1       18.54       43.55     39.72 o 
  20   8   1      183.78      227.09     36.10 o 
  21   8   1        0.03      -11.67     24.75 o 
  22   8   1      405.52      470.57     23.41 o 
  23   8   1        0.15      -10.49     33.44 o 
  24   8   1      535.02      530.25     29.48 o 
  25   8   1        5.54       89.97     33.54 o 
  26   8   1      191.30      243.90     44.86 o 
  27   8   1        6.63       10.38     41.56 o 
  28   8   1      213.85      340.23     52.95 o 
  29   8   1        4.57       21.84     22.84 o 
   1   9   1     1485.34     1429.35     38.24 o 
   2   9   1        4.83       40.76     28.98 o 
   3   9   1      644.08      667.18     33.55 o 
   4   9   1      442.47      453.23     26.00 o 
   5   9   1       49.25       40.03     31.29 o 
   6   9   1      224.23      197.88     27.86 o 
   7   9   1     2167.63     2071.38     99.86 o 
   8   9   1      619.05      696.94     44.31 o 
   9   9   1     1660.13     1647.85     74.44 o 
  10   9   1       25.25       58.67     25.62 o 
  11   9   1      810.35      852.25     26.81 o 
  12   9   1        0.74       70.44     24.30 o 
  13   9   1      960.96      956.91     36.04 o 
  14   9   1        9.91       23.03     31.13 o 
  15   9   1      527.47      516.86     32.24 o 
  16   9   1       42.43       26.95     25.57 o 
  17   9   1      573.81      516.26     37.70 o 
  18   9   1       48.11      107.05     28.99 o 
  19   9   1      156.03      237.54     34.82 o 
  20   9   1       74.54      112.44     30.35 o 
  21   9   1       71.79       83.68     35.70 o 
  22   9   1       14.40       19.08     33.21 o 
  23   9   1      277.61      157.88     49.11 o 
  24   9   1        3.35        5.70     40.25 o 
  25   9   1      186.52      206.50     46.68 o 
  26   9   1        4.63       26.20     24.09 o 
  27   9   1      203.37      136.32     40.14 o 
   0  10   1      952.16      939.51     48.53 o 
   1  10   1        8.48       25.94     35.01 o 
   2  10   1     1247.98     1185.14     36.45 o 
   3  10   1      221.60      229.47     31.85 o 
   4  10   1     1028.69      985.79     53.42 o 
   5  10   1      472.54      455.04     44.38 o 
   6  10   1        5.04       18.28     30.93 o 
   7  10   1      561.65      548.55     29.94 o 
   8  10   1       48.50       76.93     30.69 o 
   9  10   1       16.73       22.89     27.41 o 
  10  10   1      233.02      260.18     28.36 o 
  11  10   1       16.49        5.17     28.47 o 
  12  10   1      374.78      331.79     32.85 o 
  13  10   1        8.57       52.63     52.44 o 
  14  10   1      247.15      308.35     37.76 o 
  15  10   1        1.70       -2.01     32.79 o 
  16  10   1      328.82      396.06     27.57 o 
  17  10   1        0.54       18.41     33.30 o 
  18  10   1      193.14      253.36     47.48 o 
  19  10   1       25.13       79.46     32.36 o 
  20  10   1       20.93       79.93     34.33 o 
  21  10   1        0.00      -38.00     38.00 o 
  22  10   1       56.49       39.36     46.11 o 
  23  10   1        8.20       39.79     25.57 o 
  24  10   1       51.39      101.40     40.14 o 
  25  10   1        0.48       68.91     26.41 o 
  26  10   1       25.93      153.23     65.08 o 
   1  11   1      515.60      550.32     34.29 o 
   2  11   1      255.89      271.79     35.02 o 
   3  11   1      653.55      627.99     30.63 o 
   4  11   1      277.88      402.22     58.73 o 
   5  11   1      861.19      904.51     44.78 o 
   6  11   1       42.89       67.04     30.57 o 
   7  11   1     1724.45     1653.95     63.40 o 
   8  11   1      141.31      208.10     33.03 o 
   9  11   1     1308.21     1318.91     34.16 o 
  10  11   1        5.18      101.47     47.24 o 
  11  11   1     1138.89     1091.30     55.44 o 
  12  11   1        3.94       62.68     30.87 o 
  13  11   1      784.04      670.07     48.47 o 
  14  11   1       30.94       -7.29     25.50 o 
  15  11   1      441.07      539.27     47.76 o 
  16  11   1       49.50      -26.08     48.24 o 
  17  11   1      380.03      392.97     46.96 o 
  18  11   1       12.34      129.84     33.26 o 
  19  11   1      197.19      305.26    100.82 o 
  20  11   1        0.03       75.72     28.70 o 
  21  11   1      170.97      133.00     52.68 o 
  22  11   1        5.33      106.83    163.09 o 
  23  11   1      310.07      104.75     47.42 o 
   0  12   1      448.12      399.30     49.84 o 
   1  12   1        6.60       62.78     35.01 o 
   2  12   1       12.05        0.55     30.13 o 
   3  12   1       83.74      113.01     30.55 o 
   4  12   1       74.33      150.08     32.61 o 
   5  12   1       50.43       78.67     35.01 o 
   6  12   1       70.24       90.65     34.77 o 
   7  12   1        0.11       20.84     34.67 o 
   8  12   1       46.72       44.52     32.47 o 
   9  12   1        1.67      129.71     44.13 o 
  10  12   1        3.39       14.56     41.05 o 
  11  12   1       12.32       42.95     68.80 o 
  12  12   1        3.91      -22.05     31.85 o 
  13  12   1        2.34       51.09     35.86 o 
  14  12   1        0.39        7.64     38.89 o 
  15  12   1       23.74      -55.55     85.75 o 
  16  12   1       21.91      109.36     41.12 o 
  17  12   1        0.41       71.23     48.30 o 
  18  12   1       19.45      140.62     32.36 o 
  19  12   1        9.82      -30.81     47.54 o 
  20  12   1        2.53      -37.54     37.54 o 
  21  12   1       10.65       -4.14     67.45 o 
   1  13   1      550.07      549.82     34.25 o 
   2  13   1        4.98       45.97     28.97 o 
   3  13   1      609.13      646.76     36.58 o 
   4  13   1       15.93       39.88     35.09 o 
   5  13   1      623.90      600.68     37.22 o 
   6  13   1        3.10       20.36     36.95 o 
   7  13   1      392.76      370.27     34.57 o 
   8  13   1       53.38       56.50     57.09 o 
   9  13   1      764.87      799.29     39.26 o 
  10  13   1      116.48      126.64     82.24 o 
  11  13   1      494.79      358.69     40.01 o 
  12  13   1       41.02       90.81     61.53 o 
  13  13   1       23.54      -32.90    109.45 o 
  14  13   1       12.23       39.87     46.85 o 
  15  13   1      154.21       34.46     48.56 o 
  16  13   1       25.63       56.40     64.33 o 
  17  13   1      338.69      406.01     41.45 o 
   0  14   1      131.25      145.08     40.17 o 
   1  14   1        1.24       12.03     34.03 o 
   2  14   1      253.84      248.88     40.66 o 
   3  14   1        0.20        8.52     35.80 o 
   4  14   1      232.06      278.45     39.59 o 
   5  14   1        0.50       66.16     38.59 o 
   6  14   1       36.69      129.51     54.73 o 
   7  14   1        5.45       -1.68     71.29 o 
   8  14   1        2.49      -46.63     46.63 o 
   9  14   1       32.04      -21.84     62.12 o 
  10  14   1       26.59      -18.70     47.67 o 
  11  14   1       16.93     -100.28    100.28 o 
  12  14   1       78.19      142.17     48.32 o 
   1  15   1       11.17       27.52     33.83 o 
   2  15   1        0.84       19.28     40.41 o 
   3  15   1       80.35       26.03     84.01 o 
   0   0   2    33627.53    37759.14    207.66 o 
   1   0   2       85.10      163.23     71.37 o 
   2   0   2     6629.16     7118.28     95.38 o 
   3   0   2    54715.69    58810.73    328.95 o 
   4   0   2     1928.22     2440.43     85.49 o 
   5   0   2    15613.28    16471.84    111.07 o 
   6   0   2     3675.15     3697.56    130.28 o 
   7   0   2     1875.44     2026.90     62.33 o 
   8   0   2     5319.28     5370.08    142.48 o 
   9   0   2     1890.92     2093.49     82.90 o 
  10   0   2     6509.38     6279.60    146.12 o 
  11   0   2      609.19      671.68     43.88 o 
  12   0   2    12465.42    11149.82    180.15 o 
  13   0   2      439.66      457.46     39.74 o 
  14   0   2    15254.43    14049.92    316.52 o 
  15   0   2     2876.22     2955.70    123.95 o 
  16   0   2     9081.82     8112.33     87.56 o 
  17   0   2       31.65       42.82     79.68 o 
  18   0   2     1890.51     1737.98     92.57 o 
  19   0   2      360.86      260.98     30.51 o 
  20   0   2     2598.19     2327.62    140.73 o 
  21   0   2       91.07       33.72     29.55 o 
  22   0   2     1134.49     1090.62     40.83 o 
  23   0   2       19.22       78.87     28.36 o 
  24   0   2      423.54      440.29     36.60 o 
  25   0   2       28.40      -31.42     31.42 o 
  26   0   2      501.82      465.31     24.85 o 
  27   0   2       87.98      229.29     58.51 o 
  28   0   2      109.05       53.40     31.28 o 
  29   0   2       21.44       38.42     41.16 o 
  30   0   2       92.18      157.73     31.78 o 
  31   0   2        4.73       29.04     28.73 o 
  32   0   2      218.71      129.54     29.29 o 
  33   0   2       11.04       10.81     42.87 o 
  34   0   2      291.92      275.97     29.38 o 
   1   1   2     2895.67     3008.35     56.81 o 
   2   1   2     3020.23     3279.08     54.54 o 
   3   1   2     1056.87      992.83     50.34 o 
   4   1   2      457.39      478.22     55.46 o 
   5   1   2     4525.18     4739.09     94.00 o 
   6   1   2     2046.66     2286.71     42.69 o 
   7   1   2      361.99      439.77     40.70 o 
   8   1   2       16.47        0.08     30.94 o 
   9   1   2       37.94       16.05     36.59 o 
  10   1   2      195.34      244.54     26.41 o 
  11   1   2        1.83       23.54     27.45 o 
  12   1   2       77.19      101.97     25.61 o 
  13   1   2       14.15        7.71     34.96 o 
  14   1   2       53.57      140.59     42.53 o 
  15   1   2     1008.73      925.77     29.23 o 
  16   1   2        2.42       -4.65     30.34 o 
  17   1   2      183.96      220.39     29.48 o 
  18   1   2       55.72       87.19     23.70 o 
  19   1   2      416.00      444.75     30.61 o 
  20   1   2      166.49      209.13     18.25 o 
  21   1   2      639.90      611.79     35.84 o 
  22   1   2      159.03      164.30     36.00 o 
  23   1   2       36.82       70.64     21.07 o 
  24   1   2        0.04      -10.40     22.61 o 
  25   1   2       11.46       86.27     23.83 o 
  26   1   2        0.03       28.47     22.30 o 
  27   1   2        0.49      -30.41     47.35 o 
  28   1   2        3.07       31.70     23.84 o 
  29   1   2       19.51       49.44     41.16 o 
  30   1   2        3.78        9.02     24.40 o 
  31   1   2       13.56        4.45     29.66 o 
  32   1   2       50.72      101.31     24.03 o 
  33   1   2        0.54       82.70     24.75 o 
  34   1   2        9.51       48.46     21.70 o 
   0   2   2    11021.79    12453.76    156.49 o 
   1   2   2      460.11      564.27     48.22 o 
   2   2   2     5328.44     5675.31     66.34 o 
   3   2   2     2049.87     2009.01     46.81 o 
   4   2   2       45.84       70.34     36.76 o 
   5   2   2       12.03       59.23     36.12 o 
   6   2   2     2855.59     2751.45     72.46 o 
   7   2   2      719.38      751.47     30.19 o 
   8   2   2     9600.91     9723.55    229.38 o 
   9   2   2       44.72       49.18     32.81 o 
  10   2   2    10586.89    10350.14    234.97 o 
  11   2   2      507.16      522.86     25.20 o 
  12   2   2     7325.56     6884.60    151.41 o 
  13   2   2        0.54      -26.14     33.81 o 
  14   2   2     4288.36     3989.24     50.22 o 
  15   2   2       10.29       -9.97     25.55 o 
  16   2   2     2689.09     2426.94     31.31 o 
  17   2   2      220.66      209.27     22.77 o 
  18   2   2      473.04      533.17     40.46 o 
  19   2   2       83.99      125.47     20.39 o 
  20   2   2      686.69      592.00     36.46 o 
  21   2   2       21.10       50.99     24.45 o 
  22   2   2      869.81      855.23     31.90 o 
  23   2   2        0.37       13.05     26.53 o 
  24   2   2     1018.37     1019.72     35.55 o 
  25   2   2       41.60       17.96     28.85 o 
  26   2   2      745.64      732.70     27.73 o 
  27   2   2        1.71        3.94     23.34 o 
  28   2   2      285.12      304.71     32.12 o 
  29   2   2        1.78       25.03     28.42 o 
  30   2   2      152.98      204.12     20.99 o 
  31   2   2        0.86       -7.72     39.16 o 
  32   2   2       98.03      156.76     26.36 o 
  33   2   2        0.76       36.08     19.92 o 
   1   3   2      128.22      138.62     51.01 o 
   2   3   2     2541.93     2566.70     55.95 o 
   3   3   2       61.62       82.36     42.74 o 
   4   3   2     6220.25     6253.64    169.87 o 
   5   3   2     9215.99     9522.13    256.20 o 
   6   3   2     1519.67     1594.05     42.38 o 
   7   3   2     5373.28     5552.38    197.89 o 
   8   3   2       86.10       92.45     33.50 o 
   9   3   2     4269.32     4053.08    116.70 o 
  10   3   2      553.74      582.12     50.88 o 
  11   3   2     3946.50     3850.27    137.01 o 
  12   3   2      612.63      574.77     52.27 o 
  13   3   2     2510.75     2313.43     84.97 o 
  14   3   2     1023.47      890.58     31.89 o 
  15   3   2     3108.24     2758.12     43.18 o 
  16   3   2      403.70      422.38     72.79 o 
  17   3   2      261.93      278.78     28.90 o 
  18   3   2      313.45      285.47     30.97 o 
  19   3   2     1081.54     1037.53     34.95 o 
  20   3   2       87.82       76.65     18.82 o 
  21   3   2     2062.71     1944.00     67.91 o 
  22   3   2       29.70       93.60     27.79 o 
  23   3   2      220.39      219.60     40.20 o 
  24   3   2        1.29       47.26     20.60 o 
  25   3   2      224.75      281.14     30.14 o 
  26   3   2        6.15      102.46     34.45 o 
  27   3   2      260.69      256.61     18.94 o 
  28   3   2        0.53       46.44     23.37 o 
  29   3   2      280.82      368.20     22.94 o 
  30   3   2       55.41      115.41     40.28 o 
  31   3   2       34.46      101.60     30.13 o 
  32   3   2        5.19       61.71     20.61 o 
  33   3   2        2.45      148.12     41.38 o 
   0   4   2     6305.63     6240.66    469.16 o 
   1   4   2      336.19      414.95     53.50 o 
   2   4   2     8771.91     8696.48    360.37 o 
   3   4   2       13.26       30.65     32.14 o 
   4   4   2     1447.79     1467.09     41.96 o 
   5   4   2      613.11      752.83     54.47 o 
   6   4   2       13.31      -40.37     42.71 o 
   7   4   2      382.31      471.78     33.51 o 
   8   4   2      545.47      536.66     35.10 o 
   9   4   2      410.02      376.29     30.46 o 
  10   4   2     1462.39     1391.63     51.51 o 
  11   4   2        3.43       87.44     24.79 o 
  12   4   2      624.25      668.97     28.58 o 
  13   4   2      122.87      103.96     24.50 o 
  14   4   2      173.52      222.86     26.77 o 
  15   4   2       64.23       48.51     26.50 o 
  16   4   2      395.51      431.14     28.53 o 
  17   4   2       54.86        8.68     32.41 o 
  18   4   2      288.19      297.82     30.85 o 
  19   4   2      230.11      247.75     30.80 o 
  20   4   2      112.10      167.79     25.35 o 
  21   4   2      540.20      493.16     27.14 o 
  22   4   2      312.82      322.83     26.44 o 
  23   4   2        8.35       38.28     40.93 o 
  24   4   2      706.63      733.09     21.29 o 
  25   4   2       68.38      155.26     21.44 o 
  26   4   2       86.80       91.21     26.13 o 
  27   4   2       54.66      130.57     31.28 o 
  28   4   2       48.97       90.42     33.67 o 
  29   4   2       19.71       -6.19     31.86 o 
  30   4   2       66.84      148.41     26.44 o 
  31   4   2        2.37      -35.07     35.07 o 
  32   4   2       35.80       40.11     37.40 o 
   1   5   2      379.00      266.81     33.24 o 
   2   5   2      973.66      997.15     61.44 o 
   3   5   2     1553.30     1447.55     44.05 o 
   4   5   2        1.00       19.22     36.36 o 
   5   5   2     4051.55     4113.36    183.99 o 
   6   5   2      117.09      104.24     37.66 o 
   7   5   2     7386.96     6962.29    246.11 o 
   8   5   2      476.46      499.51     39.38 o 
   9   5   2     3374.45     3145.23     87.44 o 
  10   5   2      445.14      505.86     28.52 o 
  11   5   2     4285.73     4208.83    175.91 o 
  12   5   2      703.10      736.88     30.48 o 
  13   5   2     7197.00     7217.56    176.12 o 
  14   5   2      186.46      202.57     31.17 o 
  15   5   2     3343.59     3277.60     56.00 o 
  16   5   2       46.99       37.95     23.89 o 
  17   5   2     1848.59     1693.64     59.50 o 
  18   5   2       22.69       10.78     21.68 o 
  19   5   2     2571.71     2518.33     77.30 o 
  20   5   2      234.13      251.37     26.56 o 
  21   5   2     1680.92     1730.38     39.10 o 
  22   5   2      110.78      115.80     22.00 o 
  23   5   2      329.10      312.83     34.98 o 
  24   5   2        4.53       26.87     26.97 o 
  25   5   2       77.30      154.79     27.98 o 
  26   5   2        0.68       44.94     38.10 o 
  27   5   2      314.41      404.58     42.70 o 
  28   5   2       11.33        7.57     27.65 o 
  29   5   2      291.68      296.79     23.12 o 
  30   5   2       26.97       54.87     26.92 o 
  31   5   2       40.03       80.71     42.31 o 
  32   5   2       11.64       -0.03     24.24 o 
   0   6   2       17.14      -47.05     47.05 o 
   1   6   2       34.78        2.09     34.24 o 
   2   6   2      313.37      372.20     36.82 o 
   3   6   2        4.56        6.25     33.58 o 
   4   6   2       73.89       63.90     35.73 o 
   5   6   2        4.95       33.74     34.58 o 
   6   6   2      114.94      128.80     33.21 o 
   7   6   2        8.64      129.04     66.37 o 
   8   6   2      138.97      152.18     29.73 o 
   9   6   2       34.91      -22.65     30.03 o 
  10   6   2       25.73       23.32     32.12 o 
  11   6   2      818.67      801.86     31.29 o 
  12   6   2       99.00      179.03     59.14 o 
  13   6   2       50.52       12.33     25.93 o 
  14   6   2       64.97       16.62     25.20 o 
  15   6   2      542.26      527.91     26.18 o 
  16   6   2      158.31      217.90     29.63 o 
  17   6   2       74.87       47.10     21.02 o 
  18   6   2       28.34        5.45     30.79 o 
  19   6   2       53.73       45.17     21.36 o 
  20   6   2       10.33      -18.97     25.85 o 
  21   6   2       41.20       58.43     25.77 o 
  22   6   2        0.38       32.27     24.17 o 
  23   6   2       29.12       70.10     31.28 o 
  24   6   2       74.26       57.32     27.40 o 
  25   6   2       89.60      170.44     27.20 o 
  26   6   2        2.94       22.82     21.08 o 
  27   6   2       38.39      101.77     34.85 o 
  28   6   2       12.40       61.75     22.15 o 
  29   6   2        0.61      -17.81     25.40 o 
  30   6   2        0.00       95.63     23.77 o 
  31   6   2        0.04      -28.12     33.56 o 
   1   7   2     1649.82     1553.62     34.53 o 
   2   7   2        5.69       49.11     31.78 o 
   3   7   2     6211.39     6056.04    113.97 o 
   4   7   2       16.12       16.64     32.92 o 
   5   7   2     3337.93     3347.35    131.25 o 
   6   7   2      181.12      274.15     46.88 o 
   7   7   2     2468.66     2525.90     83.92 o 
   8   7   2       22.64       59.31     40.43 o 
   9   7   2      966.73     1001.22     55.56 o 
  10   7   2        5.37       61.72     34.50 o 
  11   7   2     1383.24     1272.34     75.40 o 
  12   7   2      200.71      246.42     40.91 o 
  13   7   2     2524.91     2389.29    117.42 o 
  14   7   2        0.50       27.13     32.55 o 
  15   7   2      965.07     1051.61     67.95 o 
  16   7   2        0.29      -27.51     45.11 o 
  17   7   2     1861.55     1703.99     58.27 o 
  18   7   2       86.69      121.33     22.33 o 
  19   7   2     1453.73     1468.48     36.69 o 
  20   7   2       32.14       38.45     27.10 o 
  21   7   2      711.82      759.64     55.32 o 
  22   7   2       11.00       58.14     28.18 o 
  23   7   2      555.13      545.74     22.75 o 
  24   7   2       45.01       63.14     22.48 o 
  25   7   2       99.50      237.32     42.03 o 
  26   7   2       25.93       -6.83     26.55 o 
  27   7   2      197.23      235.07     29.18 o 
  28   7   2        4.27      -10.81     32.32 o 
  29   7   2      229.07      243.03     32.68 o 
  30   7   2        4.81       51.26     33.43 o 
   0   8   2      880.91      901.34     45.16 o 
   1   8   2      976.02      988.53     33.87 o 
   2   8   2      455.90      470.58     28.45 o 
   3   8   2      514.70      553.74     28.61 o 
   4   8   2      241.54      206.21     28.64 o 
   5   8   2       91.64      117.54     28.33 o 
   6   8   2      472.53      507.64     31.41 o 
   7   8   2       15.06       71.30     48.67 o 
   8   8   2      789.60      845.90     36.55 o 
   9   8   2       14.96      -25.06     27.11 o 
  10   8   2      161.14      238.46     33.65 o 
  11   8   2        5.98       17.10     32.30 o 
  12   8   2      140.33      123.09     38.25 o 
  13   8   2      226.98      302.03     77.88 o 
  14   8   2      947.69      924.97     73.95 o 
  15   8   2       27.60       34.90     48.08 o 
  16   8   2     1058.16     1030.82     30.40 o 
  17   8   2        2.16       35.29     56.36 o 
  18   8   2      655.55      668.28     91.55 o 
  19   8   2       70.87      175.11     36.09 o 
  20   8   2      207.24      289.37     42.31 o 
  21   8   2      170.30      218.69     53.64 o 
  22   8   2      142.71      107.41     63.22 o 
  23   8   2        4.66       59.34     41.04 o 
  24   8   2       40.63       12.47     30.94 o 
  25   8   2       55.66       39.43     39.54 o 
  26   8   2       12.77       12.65     26.37 o 
  27   8   2        2.03       88.71     44.72 o 
  28   8   2       34.47       93.77     47.48 o 
   1   9   2      750.39      775.63     34.04 o 
   2   9   2      171.01      202.31     30.52 o 
   3   9   2     2848.97     2836.85     71.04 o 
   4   9   2      442.31      451.87     27.70 o 
   5   9   2     1757.26     1766.56     47.68 o 
   6   9   2      225.60      278.32     29.46 o 
   7   9   2      624.82      699.90     29.76 o 
   8   9   2       55.02       82.54     28.55 o 
   9   9   2      639.77      661.30     35.16 o 
  10   9   2      317.67      406.46     76.62 o 
  11   9   2      651.97      740.38     50.30 o 
  12   9   2        1.03       -9.54     53.20 o 
  13   9   2       47.58       23.81     36.29 o 
  14   9   2      141.17      108.68     26.02 o 
  15   9   2       64.20       69.71     26.08 o 
  16   9   2      383.31      362.57     25.50 o 
  17   9   2      383.66      332.52     37.92 o 
  18   9   2       73.24       74.12     29.05 o 
  19   9   2      152.50      205.61     26.01 o 
  20   9   2        2.09       95.62     36.57 o 
  21   9   2       88.40      127.12     40.33 o 
  22   9   2        0.59       13.83     34.69 o 
  23   9   2      173.17      244.39     41.60 o 
  24   9   2       65.76       34.88     33.65 o 
  25   9   2      222.82      243.66     39.37 o 
  26   9   2        2.78       23.66     30.36 o 
  27   9   2      160.64      183.72     40.48 o 
   0  10   2      199.02      228.26     46.01 o 
   1  10   2        5.14       52.52     33.50 o 
   2  10   2      170.20      271.36     33.76 o 
   3  10   2       37.38       94.42     29.39 o 
   4  10   2      307.07      316.82     27.30 o 
   5  10   2      136.41      152.63     36.03 o 
   6  10   2     1283.25     1271.85     57.73 o 
   7  10   2      107.10      110.85     28.89 o 
   8  10   2     2594.88     2662.44     68.07 o 
   9  10   2        5.84      -35.43     37.31 o 
  10  10   2     1587.14     1650.01     54.54 o 
  11  10   2      246.70      259.63     40.22 o 
  12  10   2      991.10      988.24     43.76 o 
  13  10   2        2.21       80.17     25.01 o 
  14  10   2      922.80      928.89     44.20 o 
  15  10   2        0.55       16.79     32.37 o 
  16  10   2      624.74      708.82     45.74 o 
  17  10   2        0.22      -46.89     46.89 o 
  18  10   2      520.00      505.67     31.14 o 
  19  10   2       11.50       -6.13     48.14 o 
  20  10   2      126.60      173.85     26.55 o 
  21  10   2       48.16      159.78     51.93 o 
  22  10   2      127.98      272.08     66.27 o 
  23  10   2       22.28       73.50     49.14 o 
  24  10   2      261.46      311.32     75.27 o 
  25  10   2       12.52      -27.90     28.75 o 
   1  11   2      380.82      409.93     38.58 o 
   2  11   2        9.76       35.12     29.81 o 
   3  11   2      215.49      202.88     31.93 o 
   4  11   2      153.60      169.50     27.94 o 
   5  11   2      203.72      235.00     42.79 o 
   6  11   2       57.20       22.36     29.81 o 
   7  11   2        3.29       46.92     28.95 o 
   8  11   2       14.99      117.19     41.01 o 
   9  11   2        2.26       49.95     23.85 o 
  10  11   2       84.13       80.17     28.67 o 
  11  11   2        0.67       47.44     37.93 o 
  12  11   2       13.71       75.51     26.75 o 
  13  11   2       34.10       67.78     31.32 o 
  14  11   2       26.76       24.02     30.06 o 
  15  11   2       60.78       83.34     29.04 o 
  16  11   2        0.02       11.94     28.43 o 
  17  11   2      102.47       40.63     57.94 o 
  18  11   2       22.16       44.10     29.93 o 
  19  11   2       61.72       67.21     37.44 o 
  20  11   2       60.88      137.23     47.83 o 
  21  11   2        3.72      -45.63     45.63 o 
  22  11   2        0.33      -29.67     29.67 o 
   0  12   2     1070.35     1113.79     52.03 o 
   1  12   2        5.46       20.50     27.57 o 
   2  12   2      954.34      992.21     35.19 o 
   3  12   2        0.29       76.46     31.63 o 
   4  12   2      826.08      832.69     33.50 o 
   5  12   2       68.63       62.66     32.09 o 
   6  12   2      568.82      578.68     29.71 o 
   7  12   2       20.94       73.83     30.40 o 
   8  12   2      598.67      627.52     29.61 o 
   9  12   2       11.65       72.42     30.36 o 
  10  12   2      579.49      638.23     31.13 o 
  11  12   2        0.96       65.47     30.34 o 
  12  12   2      224.06      241.44     28.38 o 
  13  12   2        9.94      105.00     45.41 o 
  14  12   2      210.12      121.39     32.98 o 
  15  12   2       26.43      112.36    126.89 o 
  16  12   2      513.06      499.29     39.87 o 
  17  12   2       32.07       26.05     32.81 o 
  18  12   2      533.25      758.15    128.22 o 
  19  12   2        0.52      -41.45    113.38 o 
  20  12   2      161.63      189.30     38.70 o 
   1  13   2       49.66      112.34     35.11 o 
   2  13   2        1.53       58.69     35.20 o 
   3  13   2      110.22      145.49     33.87 o 
   4  13   2        0.12      -22.24     32.23 o 
   5  13   2        6.22       18.52     32.09 o 
   6  13   2       41.73      106.54     33.31 o 
   7  13   2        1.96      -10.89     35.28 o 
   8  13   2        8.55       83.01     45.74 o 
   9  13   2        4.99       51.82     28.87 o 
  10  13   2       25.99       99.56     32.28 o 
  11  13   2       58.57       61.92     30.21 o 
  12  13   2       31.01       68.94     33.68 o 
  13  13   2       94.65      184.52     67.20 o 
  14  13   2        0.31       -1.74     37.91 o 
  15  13   2       51.55      -42.55     59.97 o 
  16  13   2        1.66       -8.52     72.29 o 
   0  14   2      334.90      288.61     97.62 o 
   1  14   2        0.12        2.76     32.70 o 
   2  14   2      431.75      451.05     53.12 o 
   3  14   2        2.03       62.25     36.06 o 
   4  14   2      574.11      561.35     61.91 o 
   5  14   2       69.79       40.52     36.60 o 
   6  14   2      353.16      317.72     51.32 o 
   7  14   2       45.83       69.21     36.53 o 
   8  14   2      256.41      256.28     39.11 o 
   9  14   2        7.99       -8.08     42.91 o 
  10  14   2      278.97      239.07     48.74 o 
  11  14   2        2.28      -30.41     48.52 o 
   1   1   3    16180.14    17264.23     58.90 o 
   2   1   3      837.30      929.17     41.06 o 
   3   1   3    13188.91    13617.59     94.78 o 
   4   1   3     4823.64     5400.21     65.47 o 
   5   1   3     9123.46     9727.30     53.40 o 
   6   1   3      411.79      433.93     36.77 o 
   7   1   3    19206.58    20517.14    525.79 o 
   8   1   3      951.25     1009.36     53.62 o 
   9   1   3      749.02      723.53     25.42 o 
  10   1   3      242.34      247.15     32.08 o 
  11   1   3      118.48      116.15     31.42 o 
  12   1   3       18.36      -19.05     39.03 o 
  13   1   3      102.55      170.50     59.38 o 
  14   1   3       48.88       72.36     27.60 o 
  15   1   3     2727.11     2570.29     53.74 o 
  16   1   3       17.44      -22.39     25.60 o 
  17   1   3     2762.99     2614.62     56.56 o 
  18   1   3      168.62      200.08     41.82 o 
  19   1   3     1740.27     1752.21     56.93 o 
  20   1   3       27.60       42.78     24.29 o 
  21   1   3     2020.58     1894.51     85.43 o 
  22   1   3       95.13      245.86     56.23 o 
  23   1   3      683.46      662.22     46.23 o 
  24   1   3       10.65       35.45     26.25 o 
  25   1   3      615.12      596.50     34.99 o 
  26   1   3       69.65       53.01     20.99 o 
  27   1   3      285.57      308.50     21.57 o 
  28   1   3       10.05       64.29     23.28 o 
  29   1   3      273.39      318.06     53.93 o 
  30   1   3       64.33       39.86     56.18 o 
  31   1   3      149.07      203.65     23.37 o 
  32   1   3        5.55       -2.48     36.00 o 
  33   1   3      290.64      250.91     27.78 o 
   0   2   3     3135.96     3602.11     59.08 o 
   1   2   3       59.87       91.80     34.80 o 
   2   2   3       13.94       26.52     40.81 o 
   3   2   3      856.54      902.59     45.40 o 
   4   2   3     1973.25     2086.72     44.43 o 
   5   2   3      285.27      356.61     33.38 o 
   6   2   3     2864.05     2997.53     63.23 o 
   7   2   3      165.36      177.39     32.68 o 
   8   2   3       35.14       59.54     34.26 o 
   9   2   3     2837.78     2908.65     41.54 o 
  10   2   3     2580.62     2586.88     61.62 o 
  11   2   3       79.57      113.06     28.57 o 
  12   2   3     1894.73     2072.15     54.28 o 
  13   2   3        2.24       36.58     28.75 o 
  14   2   3     3761.29     3580.29     49.79 o 
  15   2   3       92.19      115.00     32.59 o 
  16   2   3      654.90      569.49     33.08 o 
  17   2   3      377.37      448.92     42.65 o 
  18   2   3       20.76       57.61     34.91 o 
  19   2   3       79.54       69.91     22.03 o 
  20   2   3     1013.79      969.34     83.82 o 
  21   2   3       22.08       83.79     30.97 o 
  22   2   3      161.64      175.67     29.47 o 
  23   2   3       70.49      119.48     18.84 o 
  24   2   3       45.20       74.40     26.57 o 
  25   2   3        7.32        0.16     20.79 o 
  26   2   3       58.75        6.73     30.89 o 
  27   2   3        1.73       27.32     35.23 o 
  28   2   3      101.04      251.97     50.84 o 
  29   2   3       60.32      155.60     22.54 o 
  30   2   3      195.53      215.00     24.52 o 
  31   2   3       23.20       24.73     27.12 o 
  32   2   3        9.18       25.45     43.44 o 
  33   2   3       39.11       -5.05     62.35 o 
   1   3   3     1275.22     1270.21     34.72 o 
   2   3   3       56.22       71.91     38.12 o 
   3   3   3     1106.36     1059.73     36.19 o 
   4   3   3     2588.45     2635.90     50.21 o 
   5   3   3     1644.16     1644.03     45.74 o 
   6   3   3      979.52      921.98     30.36 o 
   7   3   3     8042.21     8674.47    205.41 o 
   8   3   3      165.51      251.81     31.28 o 
   9   3   3     3341.29     3396.46     97.02 o 
  10   3   3       22.42       58.85     26.63 o 
  11   3   3     1555.78     1483.01     33.39 o 
  12   3   3      166.69      175.69     29.82 o 
  13   3   3      120.34      129.01     39.41 o 
  14   3   3      365.69      391.95     34.22 o 
  15   3   3     2508.38     2349.31     46.35 o 
  16   3   3      787.57      697.40     42.86 o 
  17   3   3     2478.02     2420.01     81.53 o 
  18   3   3        1.76      -24.05     36.31 o 
  19   3   3     1462.33     1501.37     89.02 o 
  20   3   3       25.54       -0.64     45.51 o 
  21   3   3      379.45      415.09     24.83 o 
  22   3   3       11.57       40.10     22.12 o 
  23   3   3       81.96       63.28     39.64 o 
  24   3   3       95.72      168.19     36.14 o 
  25   3   3      402.57      438.15     40.54 o 
  26   3   3        2.84       60.34     45.07 o 
  27   3   3       76.22      146.23     31.41 o 
  28   3   3        7.07       54.65     35.93 o 
  29   3   3      177.37      126.63     35.67 o 
  30   3   3       12.50       42.32     34.40 o 
  31   3   3       20.56       37.73     46.50 o 
  32   3   3       15.24       84.36     23.27 o 
   0   4   3     9274.93     9633.34    502.30 o 
   1   4   3      274.96      350.31     33.76 o 
   2   4   3     5818.78     6054.83    163.70 o 
   3   4   3      283.19      288.75     32.42 o 
   4   4   3     3251.50     3133.25    106.26 o 
   5   4   3       36.04       40.64     26.80 o 
   6   4   3     4930.09     4890.21    139.94 o 
   7   4   3      462.09      424.34     34.26 o 
   8   4   3     3591.15     3360.12    146.76 o 
   9   4   3     1341.44     1367.18     44.85 o 
  10   4   3     4079.79     4032.83    106.77 o 
  11   4   3      666.58      651.58     30.86 o 
  12   4   3     2754.94     2757.93     89.43 o 
  13   4   3      568.45      471.49     30.73 o 
  14   4   3     1617.66     1645.29     71.59 o 
  15   4   3      187.72      188.18     31.83 o 
  16   4   3      227.15      285.53     30.22 o 
  17   4   3      125.45       91.46     27.54 o 
  18   4   3       94.17      134.43     27.32 o 
  19   4   3      464.79      443.31     46.11 o 
  20   4   3      945.57      956.79     34.40 o 
  21   4   3      308.15      368.02     31.05 o 
  22   4   3      329.60      357.58     39.67 o 
  23   4   3        0.27      -26.06     26.06 o 
  24   4   3      328.67      354.14     38.72 o 
  25   4   3       42.76      117.71     29.98 o 
  26   4   3      601.95      577.83     21.69 o 
  27   4   3        0.15       36.24     22.45 o 
  28   4   3      909.32      937.18     55.52 o 
  29   4   3       51.16       81.24     33.38 o 
  30   4   3      298.11      309.89     32.10 o 
  31   4   3       21.72       66.30     31.53 o 
  32   4   3       30.36      117.45     48.20 o 
   1   5   3        5.36       16.02     40.63 o 
   2   5   3        0.42       25.56     35.65 o 
   3   5   3     1088.67     1074.97     35.67 o 
   4   5   3      118.12      138.17     32.43 o 
   5   5   3      932.37     1013.90     54.99 o 
   6   5   3       10.57       85.77     42.53 o 
   7   5   3       47.08       -1.38     30.25 o 
   8   5   3       59.84      120.40     30.81 o 
   9   5   3       88.74      100.23     47.60 o 
  10   5   3       43.63       63.18     33.26 o 
  11   5   3       38.38       60.16     29.51 o 
  12   5   3       74.01       66.76     29.90 o 
  13   5   3       11.12       85.54     24.50 o 
  14   5   3      230.02      216.29     23.69 o 
  15   5   3      746.44      718.32     25.09 o 
  16   5   3       44.91       96.74     25.27 o 
  17   5   3      412.72      462.25     38.98 o 
  18   5   3        0.01        1.39     32.09 o 
  19   5   3      410.75      460.85     31.18 o 
  20   5   3       96.78      175.77     36.37 o 
  21   5   3       42.91       81.01     42.21 o 
  22   5   3       83.89       65.12     23.62 o 
  23   5   3       30.18       50.07     34.62 o 
  24   5   3        0.13       23.74     29.72 o 
  25   5   3       37.66       70.69     47.45 o 
  26   5   3       67.71      174.67     35.70 o 
  27   5   3       85.73      141.02     33.33 o 
  28   5   3        3.35       64.31     35.23 o 
  29   5   3       39.03       19.77     29.32 o 
  30   5   3       23.94        1.81     32.42 o 
  31   5   3        8.83       82.04     40.76 o 
   0   6   3     3169.66     2972.94    200.56 o 
   1   6   3      121.24      135.21     33.67 o 
   2   6   3     8453.49     8614.03    327.73 o 
   3   6   3      865.02      867.81     70.73 o 
   4   6   3     5151.95     4984.21    218.81 o 
   5   6   3     1940.06     1978.95     63.19 o 
   6   6   3     3066.55     2850.06    297.08 o 
   7   6   3      909.18      928.45     41.02 o 
   8   6   3     1998.88     2021.12    115.68 o 
   9   6   3        5.82       91.93     29.39 o 
  10   6   3     1060.25     1044.12     57.61 o 
  11   6   3       84.20      163.87     36.21 o 
  12   6   3     3835.21     3659.96    115.97 o 
  13   6   3       54.20       59.69     29.60 o 
  14   6   3     1685.65     1630.81     64.30 o 
  15   6   3      393.12      496.45     72.43 o 
  16   6   3      328.56      344.34     68.74 o 
  17   6   3        8.65       -1.18     41.30 o 
  18   6   3      453.54      432.31     39.59 o 
  19   6   3       17.42      -27.66     42.55 o 
  20   6   3      558.52      610.95     23.54 o 
  21   6   3       37.89       77.21     33.04 o 
  22   6   3      909.78      862.99     34.51 o 
  23   6   3       86.49      126.34     30.07 o 
  24   6   3      449.39      475.71     35.68 o 
  25   6   3       29.15       60.80     36.01 o 
  26   6   3      230.65      278.00     23.05 o 
  27   6   3        3.00       14.14     35.64 o 
  28   6   3      580.72      572.46     26.66 o 
  29   6   3        2.41        9.36     28.07 o 
  30   6   3      211.99      222.63     26.79 o 
   1   7   3      847.25      837.40     32.59 o 
   2   7   3     1661.02     1559.52     37.62 o 
   3   7   3        3.85       22.90     32.08 o 
   4   7   3      615.73      598.16     36.80 o 
   5   7   3       33.30       61.82     28.28 o 
   6   7   3      185.15      197.50     31.24 o 
   7   7   3      176.02      253.58     65.52 o 
   8   7   3      310.50      350.14     60.09 o 
   9   7   3      381.49      386.94     36.89 o 
  10   7   3        4.57      149.12     34.49 o 
  11   7   3       43.20       56.97     29.08 o 
  12   7   3      448.78      476.96     29.03 o 
  13   7   3      407.76      419.23     36.72 o 
  14   7   3       10.21       59.47     64.39 o 
  15   7   3      268.75      241.39     35.27 o 
  16   7   3       13.86       42.61     27.83 o 
  17   7   3       56.27      151.49     78.83 o 
  18   7   3        0.01       16.77     44.75 o 
  19   7   3       17.80       18.05     29.97 o 
  20   7   3       32.76      153.99     47.14 o 
  21   7   3       97.30      125.54     49.61 o 
  22   7   3       73.81       57.23     27.73 o 
  23   7   3       41.50      105.62     28.43 o 
  24   7   3       13.08       62.84     76.81 o 
  25   7   3        1.83       53.61     24.07 o 
  26   7   3       65.47      109.45     41.47 o 
  27   7   3       19.26       11.60     28.32 o 
  28   7   3        2.57       12.71     53.69 o 
  29   7   3        3.54       37.38     38.17 o 
   0   8   3       24.61       42.11     40.02 o 
   1   8   3       35.81       65.84     26.30 o 
   2   8   3      905.70      941.69     29.29 o 
   3   8   3        0.42       23.40     25.10 o 
   4   8   3     1146.65     1186.05     50.15 o 
   5   8   3        8.93       69.70     31.25 o 
   6   8   3     1174.08     1156.65     50.98 o 
   7   8   3        5.42       67.89     36.76 o 
   8   8   3     1734.02     1648.24     37.92 o 
   9   8   3      108.20      258.20     36.21 o 
  10   8   3     2687.24     2678.38     52.43 o 
  11   8   3        9.85       32.40     24.32 o 
  12   8   3     3539.02     3182.66     39.03 o 
  13   8   3        1.89      -37.74     37.74 o 
  14   8   3      867.85      816.15     24.94 o 
  15   8   3       20.63       -7.65     35.61 o 
  16   8   3      401.08      448.59     26.52 o 
  17   8   3       46.56       69.73     25.22 o 
  18   8   3      273.28      281.57     31.06 o 
  19   8   3        0.51       97.23     31.85 o 
  20   8   3      202.29      211.77     28.36 o 
  21   8   3       68.70       33.06     29.82 o 
  22   8   3      325.42      372.32     67.52 o 
  23   8   3        0.05      -34.63     44.16 o 
  24   8   3      247.38      304.34     58.05 o 
  25   8   3        3.62      -25.98     25.98 o 
  26   8   3      166.49      134.63     26.69 o 
  27   8   3       12.40       63.87     38.51 o 
  28   8   3      174.43       89.34     62.71 o 
   1   9   3     2037.31     2059.57     31.72 o 
   2   9   3      140.37      136.95     24.14 o 
   3   9   3      931.90     1016.32     27.93 o 
   4   9   3       13.98       56.94     29.63 o 
   5   9   3      977.89     1002.67     33.41 o 
   6   9   3       75.28       62.44     26.06 o 
   7   9   3      693.12      654.30     27.99 o 
   8   9   3       15.13       -6.51     33.90 o 
   9   9   3      824.13      904.48     72.55 o 
  10   9   3      114.09      118.43     26.49 o 
  11   9   3      200.00      241.26     57.64 o 
  12   9   3      119.84      173.83     34.41 o 
  13   9   3      357.34      320.05     33.82 o 
  14   9   3        1.95       29.39     33.08 o 
  15   9   3      303.14      296.68     39.71 o 
  16   9   3        1.37       43.01     42.44 o 
  17   9   3      129.53      174.95     34.58 o 
  18   9   3        1.63       71.58     31.64 o 
  19   9   3      154.94      111.88     24.07 o 
  20   9   3        7.99       69.48     44.39 o 
  21   9   3      161.12      202.85     28.57 o 
  22   9   3       17.89      -11.78     41.74 o 
  23   9   3      324.97      291.62     26.76 o 
  24   9   3       35.10       96.78     29.06 o 
  25   9   3      186.73      207.77     59.47 o 
  26   9   3        0.30      211.81     92.23 o 
   0  10   3      103.22      129.66     39.69 o 
   1  10   3        0.85       -1.34     25.30 o 
   2  10   3       94.15      176.22     48.35 o 
   3  10   3       22.18       49.86     28.35 o 
   4  10   3       64.32       88.33     24.41 o 
   5  10   3       48.80      154.08     28.04 o 
   6  10   3       89.93      136.41     25.96 o 
   7  10   3        0.57       41.03     34.53 o 
   8  10   3      221.66      231.28     39.63 o 
   9  10   3      163.28      143.90     28.35 o 
  10  10   3     1109.81     1078.95     46.11 o 
  11  10   3      267.62      281.80     25.72 o 
  12  10   3      365.73      338.27     54.62 o 
  13  10   3       28.74       63.97     36.81 o 
  14  10   3       63.59       53.61     31.27 o 
  15  10   3        3.15      -32.28     32.28 o 
  16  10   3      254.73      187.14     29.78 o 
  17  10   3       13.49        7.87     47.82 o 
  18  10   3      117.48      167.99     40.40 o 
  19  10   3       98.31      135.37     40.19 o 
  20  10   3       93.02      130.53     30.21 o 
  21  10   3       68.84      178.63     50.04 o 
  22  10   3        5.35       35.59     32.69 o 
  23  10   3        1.92        0.68     41.39 o 
  24  10   3       80.74       -0.65     44.75 o 
   1  11   3     2410.52     2545.27     63.37 o 
   2  11   3      126.87      157.16     29.99 o 
   3  11   3     1095.14     1211.65     34.43 o 
   4  11   3       17.44       26.30     33.34 o 
   5  11   3      474.70      517.25     33.98 o 
   6  11   3        9.82       18.18     38.79 o 
   7  11   3      472.36      502.00     26.04 o 
   8  11   3        5.48       71.28     27.82 o 
   9  11   3      859.63      912.34     30.53 o 
  10  11   3       44.93       68.57     25.80 o 
  11  11   3      262.85      326.34     31.27 o 
  12  11   3      163.66      259.25     35.45 o 
  13  11   3      127.12      127.19     37.33 o 
  14  11   3        5.35       19.84     30.54 o 
  15  11   3      294.17      353.69     33.02 o 
  16  11   3        0.77       65.77     33.48 o 
  17  11   3      643.62      709.98     39.11 o 
  18  11   3        4.32       52.96     31.68 o 
  19  11   3      359.32      339.68     47.22 o 
  20  11   3       20.37       30.20     45.02 o 
  21  11   3       76.61       96.68     29.16 o 
  22  11   3       26.11       50.88     65.67 o 
   0  12   3        1.88       15.14     33.60 o 
   1  12   3        3.13       84.79     31.16 o 
   2  12   3        0.34       62.65     37.66 o 
   3  12   3       76.86       37.67     31.72 o 
   4  12   3        2.46       57.98     34.79 o 
   5  12   3       61.05      130.20     39.88 o 
   6  12   3        0.39       56.44     29.14 o 
   7  12   3       32.00       81.78     26.40 o 
   8  12   3       34.11       30.37     27.22 o 
   9  12   3       35.93        1.88     27.56 o 
  10  12   3        3.64       49.99     25.76 o 
  11  12   3       21.64       45.85     29.68 o 
  12  12   3        3.32       -8.12     42.23 o 
  13  12   3       27.04       15.55     44.57 o 
  14  12   3        1.21       48.55     27.58 o 
  15  12   3       70.31      110.40     28.61 o 
  16  12   3        1.84      136.68     36.51 o 
  17  12   3        1.90       19.67     29.85 o 
  18  12   3       22.02       41.34     29.93 o 
   1  13   3      388.15      411.61     35.57 o 
   2  13   3       14.31       66.42     33.48 o 
   3  13   3      443.60      524.74     68.06 o 
   4  13   3       33.18       46.22     29.88 o 
   5  13   3      295.93      273.12     30.58 o 
   6  13   3       82.79      135.67     29.45 o 
   7  13   3      148.69      130.89     42.02 o 
   8  13   3        6.54       68.04     27.18 o 
   9  13   3      252.37      294.05     35.56 o 
  10  13   3        7.42       77.01     26.04 o 
  11  13   3      315.92      258.05     25.09 o 
  12  13   3        7.18       42.12     28.75 o 
  13  13   3      323.70      340.53     47.13 o 
  14  13   3        2.90       13.86     31.39 o 
   0  14   3       62.06       68.56     52.95 o 
   1  14   3        6.43       13.12     41.50 o 
   2  14   3      124.71      191.88     31.56 o 
   3  14   3       58.63       96.31     28.39 o 
   4  14   3      299.06      290.36     35.95 o 
   5  14   3      142.58      141.30     35.27 o 
   6  14   3      127.51      152.46     39.12 o 
   7  14   3       49.34      118.23     35.07 o 
   8  14   3       18.06      -19.79     31.31 o 
   9  14   3        0.84      -67.45     67.45 o 
   0   0   4     6023.17     6736.91     82.83 o 
   1   0   4      250.63      274.50    113.00 o 
   2   0   4     7963.05     8656.51    127.65 o 
   3   0   4       19.30       48.28     41.87 o 
   4   0   4     3170.58     3160.55     49.66 o 
   5   0   4       68.20      120.16     59.75 o 
   6   0   4     6346.11     6489.57    166.54 o 
   7   0   4     1400.41     1438.46     49.01 o 
   8   0   4     7009.33     7039.74     59.70 o 
   9   0   4      830.68      859.28     45.33 o 
  10   0   4     5402.20     5467.48    191.37 o 
  11   0   4      692.19      783.31     38.57 o 
  12   0   4     3876.96     4070.99    141.53 o 
  13   0   4     1041.52     1050.64     38.48 o 
  14   0   4     1490.87     1446.01    106.79 o 
  15   0   4       31.23      209.47     56.07 o 
  16   0   4      923.56      877.31     53.25 o 
  17   0   4      185.65      181.42     37.90 o 
  18   0   4       25.47       54.57     66.48 o 
  19   0   4      741.77      665.96     38.45 o 
  20   0   4      661.78      660.65     36.03 o 
  21   0   4      161.94      243.73     64.98 o 
  22   0   4     1468.84     1407.24    114.85 o 
  23   0   4      307.57      337.91     39.35 o 
  24   0   4     1591.34     1520.30     76.51 o 
  25   0   4      171.31      211.26     34.43 o 
  26   0   4      584.60      518.39    101.83 o 
  27   0   4       20.10      167.09     89.58 o 
  28   0   4      336.13      410.93     52.63 o 
  29   0   4        0.49      -59.09     61.93 o 
  30   0   4      198.60      190.29     55.87 o 
  31   0   4        0.42       27.82     63.72 o 
  32   0   4      219.71      213.19     39.25 o 
   1   1   4     1128.32     1138.57     37.42 o 
   2   1   4      366.43      387.71     48.77 o 
   3   1   4      697.03      700.39     31.82 o 
   4   1   4     1442.42     1460.32     32.83 o 
   5   1   4     1733.50     1928.74     52.18 o 
   6   1   4       70.99       86.97     29.52 o 
   7   1   4      129.97      146.44     50.05 o 
   8   1   4     2005.56     1987.17     43.20 o 
   9   1   4      138.32      184.59     28.75 o 
  10   1   4        6.78       -9.29     47.89 o 
  11   1   4       23.14       80.78     28.93 o 
  12   1   4     1024.10     1047.09     28.45 o 
  13   1   4      495.91      536.13     26.34 o 
  14   1   4        7.34       82.15     34.59 o 
  15   1   4      402.73      508.19     23.69 o 
  16   1   4      131.45      111.53     23.63 o 
  17   1   4       23.49       26.04     26.40 o 
  18   1   4       86.31      121.69     34.10 o 
  19   1   4       76.41       85.37     35.23 o 
  20   1   4        0.01       -5.62     24.12 o 
  21   1   4      239.53      259.14     35.01 o 
  22   1   4       45.86       82.77     32.33 o 
  23   1   4       17.35       11.87     23.54 o 
  24   1   4      138.41      168.86     21.92 o 
  25   1   4        8.85      -19.43     45.55 o 
  26   1   4        4.70      -23.75     23.75 o 
  27   1   4       16.86       63.71     31.88 o 
  28   1   4        8.65       32.02     48.73 o 
  29   1   4       60.69       84.01     21.61 o 
  30   1   4        0.09       73.22     48.73 o 
  31   1   4       26.77       81.98     26.64 o 
  32   1   4       29.27      140.21     40.00 o 
   0   2   4     9822.38    10710.15     87.61 o 
   1   2   4      456.60      531.83     41.29 o 
   2   2   4     6321.71     6916.67     49.77 o 
   3   2   4      174.11      208.10     36.29 o 
   4   2   4      191.31      155.38     32.49 o 
   5   2   4      935.38     1003.31     29.15 o 
   6   2   4     3479.33     3486.00     33.15 o 
   7   2   4      987.89      976.46     47.45 o 
   8   2   4     7061.99     7139.75     99.35 o 
   9   2   4       30.79      -27.65     27.65 o 
  10   2   4     4784.81     4669.18    140.46 o 
  11   2   4      134.45      170.27     38.56 o 
  12   2   4     2334.79     2426.78     72.47 o 
  13   2   4       25.35       22.80     32.22 o 
  14   2   4      875.62      880.96     49.11 o 
  15   2   4      453.25      472.79     36.33 o 
  16   2   4      860.88      909.04     56.80 o 
  17   2   4       11.29       78.50     22.77 o 
  18   2   4       94.73      120.49     24.01 o 
  19   2   4       22.92       46.75     35.06 o 
  20   2   4      462.47      387.66     34.62 o 
  21   2   4       17.62       33.63     23.78 o 
  22   2   4      374.53      363.93     28.81 o 
  23   2   4        0.30       52.47     18.77 o 
  24   2   4      930.39      939.68     54.95 o 
  25   2   4        1.44       12.59     22.40 o 
  26   2   4      625.71      605.15     20.15 o 
  27   2   4        2.59       45.60     21.12 o 
  28   2   4      366.25      377.48     32.54 o 
  29   2   4       61.23       69.08     23.95 o 
  30   2   4      108.81      113.99     23.23 o 
  31   2   4       13.97       27.56     22.00 o 
  32   2   4      111.81      120.27     39.26 o 
   1   3   4     8694.74     9070.26     66.94 o 
   2   3   4      436.73      489.40     34.50 o 
   3   3   4     3850.41     3996.52     64.55 o 
   4   3   4      249.68      264.51     35.42 o 
   5   3   4     3699.53     4000.59     80.53 o 
   6   3   4     1700.36     1836.30     37.31 o 
   7   3   4     1226.56     1208.23     28.27 o 
   8   3   4      304.23      260.64     29.90 o 
   9   3   4      127.26      160.04     27.62 o 
  10   3   4      111.79       91.91     27.40 o 
  11   3   4      292.25      398.97     48.00 o 
  12   3   4       87.31      191.22     37.67 o 
  13   3   4      876.39      883.07     52.75 o 
  14   3   4      744.51      727.56     62.69 o 
  15   3   4     1231.19     1099.01     70.74 o 
  16   3   4        2.77       10.34     43.08 o 
  17   3   4      256.36      324.46     41.49 o 
  18   3   4       47.83       66.32     25.27 o 
  19   3   4      925.07      984.31     57.04 o 
  20   3   4       24.82      108.87     34.84 o 
  21   3   4      733.39      754.05     36.21 o 
  22   3   4        2.11       -9.52     30.43 o 
  23   3   4       75.09      135.22     48.19 o 
  24   3   4      132.28      160.35     40.52 o 
  25   3   4      114.24      121.81     25.40 o 
  26   3   4       12.74       49.60     25.81 o 
  27   3   4      318.11      292.09     24.29 o 
  28   3   4       90.14      128.12     28.53 o 
  29   3   4      382.57      449.66     50.01 o 
  30   3   4       76.18       81.18     33.78 o 
  31   3   4       62.61      170.21     39.59 o 
   0   4   4     1928.11     2130.30     75.20 o 
   1   4   4      387.76      470.85     31.60 o 
   2   4   4     1581.18     1708.33     55.93 o 
   3   4   4      114.86      159.91     40.17 o 
   4   4   4       82.62      127.11     33.63 o 
   5   4   4      182.64      172.80     56.53 o 
   6   4   4      319.37      280.02     30.85 o 
   7   4   4      289.21      305.83     27.96 o 
   8   4   4      624.21      655.86     30.79 o 
   9   4   4      242.57      260.97     29.69 o 
  10   4   4     1629.03     1586.11     41.79 o 
  11   4   4       71.20       53.31     22.82 o 
  12   4   4     1543.74     1471.94     44.71 o 
  13   4   4       27.27       67.98     22.01 o 
  14   4   4      756.89      784.90     38.13 o 
  15   4   4        0.09       -5.99     31.90 o 
  16   4   4      333.34      362.54     43.35 o 
  17   4   4      103.93      122.57     28.74 o 
  18   4   4       26.20       74.80     40.12 o 
  19   4   4        8.36       18.29     33.65 o 
  20   4   4       98.97      158.39     35.96 o 
  21   4   4       10.51       34.54     27.30 o 
  22   4   4        9.16       38.01     26.46 o 
  23   4   4        6.00       57.44     27.92 o 
  24   4   4      333.24      368.61     42.82 o 
  25   4   4        5.83       -3.12     35.81 o 
  26   4   4      113.90      115.86     51.61 o 
  27   4   4       44.34       57.01     20.98 o 
  28   4   4       76.06      132.07     23.33 o 
  29   4   4        0.56       52.72     27.54 o 
  30   4   4       46.12       43.84     40.43 o 
  31   4   4       12.21       99.06     99.05 o 
   1   5   4     6057.71     6191.79    180.88 o 
   2   5   4      297.87      319.59     31.65 o 
   3   5   4     7244.41     7404.53    211.61 o 
   4   5   4      535.61      555.82     31.76 o 
   5   5   4     3582.12     3638.19    138.48 o 
   6   5   4      130.24      167.34     28.76 o 
   7   5   4     1743.98     1761.18     75.09 o 
   8   5   4      534.12      578.31     31.93 o 
   9   5   4      495.01      503.82     33.58 o 
  10   5   4      122.16      151.17     37.61 o 
  11   5   4      711.20      696.72     36.39 o 
  12   5   4        0.34       60.03     32.54 o 
  13   5   4     1006.77      964.99     31.93 o 
  14   5   4       17.30       55.33     24.83 o 
  15   5   4     1153.46     1117.58     58.38 o 
  16   5   4       48.42       22.56     20.79 o 
  17   5   4     1308.57     1250.25     33.46 o 
  18   5   4       80.46       87.76     26.65 o 
  19   5   4     1422.03     1503.67     36.69 o 
  20   5   4       33.82       80.23     21.60 o 
  21   5   4      922.94      882.71     56.00 o 
  22   5   4      178.90      220.94     27.78 o 
  23   5   4      395.31      430.17     36.08 o 
  24   5   4      114.63       93.84     22.31 o 
  25   5   4      146.05      171.87     29.68 o 
  26   5   4       15.56       63.41     24.25 o 
  27   5   4      329.09      363.76     56.97 o 
  28   5   4        6.28       32.35     43.70 o 
  29   5   4      366.80      390.95     29.79 o 
  30   5   4        8.17       97.45     39.90 o 
   0   6   4      303.05      263.01     50.62 o 
   1   6   4       96.93       76.30     35.61 o 
   2   6   4        1.76       59.57     32.58 o 
   3   6   4      325.27      384.01     30.35 o 
   4   6   4        0.31       42.23     30.05 o 
   5   6   4       71.60      106.25     27.83 o 
   6   6   4      395.12      475.29     33.09 o 
   7   6   4        0.71       38.49     31.65 o 
   8   6   4      469.73      497.92     30.45 o 
   9   6   4       97.70       87.62     27.75 o 
  10   6   4      122.41      100.83     27.17 o 
  11   6   4      134.99      199.16     27.43 o 
  12   6   4      489.30      485.02     28.84 o 
  13   6   4      120.19      119.04     41.64 o 
  14   6   4      157.77      155.07     25.86 o 
  15   6   4       21.94      122.15     60.03 o 
  16   6   4       33.80      -38.56     59.43 o 
  17   6   4        7.55       51.15     24.88 o 
  18   6   4       26.65        7.84     48.84 o 
  19   6   4        3.80       52.82     24.22 o 
  20   6   4       23.55       64.99     23.91 o 
  21   6   4       39.61       61.78     41.59 o 
  22   6   4       12.38       72.31     28.97 o 
  23   6   4        3.88       51.49     27.26 o 
  24   6   4       27.19       81.58     21.10 o 
  25   6   4       16.83       38.35     26.51 o 
  26   6   4       29.74       51.80     31.42 o 
  27   6   4       20.98       60.98     27.30 o 
  28   6   4        3.02      -21.15     21.15 o 
  29   6   4       30.35      105.17     37.34 o 
   1   7   4     1251.15     1263.14     55.30 o 
   2   7   4       44.70       29.88     32.19 o 
   3   7   4     4533.35     4418.46    219.48 o 
   4   7   4        0.37       70.06     32.98 o 
   5   7   4     3348.69     3222.97    116.28 o 
   6   7   4      899.08      861.21     55.08 o 
   7   7   4     1733.57     1743.05     81.27 o 
   8   7   4        1.68        4.38     29.22 o 
   9   7   4      270.56      294.52     32.74 o 
  10   7   4       61.31       83.88     29.31 o 
  11   7   4      803.88      802.82     39.03 o 
  12   7   4        7.94      -52.43     52.43 o 
  13   7   4     1081.78     1078.98     74.55 o 
  14   7   4      152.85      166.97     46.97 o 
  15   7   4      686.40      671.32     60.12 o 
  16   7   4       36.95       82.62     25.67 o 
  17   7   4      664.27      711.04     54.05 o 
  18   7   4        0.12       79.91     61.14 o 
  19   7   4      829.47      767.88     60.54 o 
  20   7   4       17.81      -35.72     49.10 o 
  21   7   4      942.07      944.72     72.76 o 
  22   7   4      130.43       76.30     28.19 o 
  23   7   4      499.16      416.58     52.84 o 
  24   7   4        7.40       23.50     23.99 o 
  25   7   4       98.60       82.45     43.21 o 
  26   7   4       30.80       26.61     56.79 o 
  27   7   4       98.34      149.85     25.01 o 
  28   7   4        0.14       19.64     26.98 o 
   0   8   4      725.44      600.02     57.71 o 
   1   8   4       84.97      108.32     45.65 o 
   2   8   4      299.87      356.57     69.23 o 
   3   8   4      253.63      274.56     31.30 o 
   4   8   4      853.42      858.68     65.34 o 
   5   8   4        1.99       59.25     34.78 o 
   6   8   4     1524.26     1534.99     36.63 o 
   7   8   4       67.43      -12.22     65.70 o 
   8   8   4      934.47     1021.79     39.03 o 
   9   8   4        8.87       74.85     33.56 o 
  10   8   4       52.26       75.59     63.36 o 
  11   8   4      247.31      221.29     27.83 o 
  12   8   4       12.27       93.33     42.53 o 
  13   8   4      171.36      263.70     28.31 o 
  14   8   4      162.25      126.29     41.93 o 
  15   8   4       10.65       -0.55     34.92 o 
  16   8   4       17.08       11.96     25.49 o 
  17   8   4       29.13      157.50     42.87 o 
  18   8   4       31.09      156.92     72.03 o 
  19   8   4        8.06      118.92     26.12 o 
  20   8   4       95.30       55.60     26.39 o 
  21   8   4       63.14       30.55     63.77 o 
  22   8   4      206.79      135.10     41.44 o 
  23   8   4       30.34       30.40     32.37 o 
  24   8   4      124.92      126.95     66.19 o 
  25   8   4        1.17      -30.99     36.21 o 
  26   8   4       79.71      142.16     29.81 o 
   1   9   4      341.30      401.97     29.61 o 
   2   9   4       30.50       55.55     24.52 o 
   3   9   4      595.73      597.79     29.85 o 
   4   9   4       30.90       53.47     27.74 o 
   5   9   4      723.59      688.07    117.03 o 
   6   9   4      182.94      168.62     31.34 o 
   7   9   4      724.11      753.43     29.13 o 
   8   9   4       44.07       35.86     60.44 o 
   9   9   4      494.36      496.86     32.38 o 
  10   9   4       39.33       10.04     47.74 o 
  11   9   4      460.32      367.23     32.79 o 
  12   9   4       37.45      -10.84     27.84 o 
  13   9   4       67.18       70.83     28.35 o 
  14   9   4       50.78       73.04     42.61 o 
  15   9   4      176.14      292.58    114.78 o 
  16   9   4        0.33      -23.28     27.89 o 
  17   9   4      498.45      498.73     46.28 o 
  18   9   4        6.99       -5.41     57.75 o 
  19   9   4      641.35      675.18     74.07 o 
  20   9   4        6.14       72.74     26.38 o 
  21   9   4      254.39      214.31     34.63 o 
  22   9   4       27.44      109.83     29.27 o 
  23   9   4       55.27      151.45     41.76 o 
  24   9   4       56.98       98.56     25.26 o 
   0  10   4     1093.04     1210.39     33.14 o 
   1  10   4       70.65      149.86     26.04 o 
   2  10   4      758.97      862.36     26.77 o 
   3  10   4      238.52      273.90     27.10 o 
   4  10   4      632.79      651.84     50.66 o 
   5  10   4      299.89      382.32     47.52 o 
   6  10   4      604.84      600.25     26.74 o 
   7  10   4      281.39      345.73     28.51 o 
   8  10   4     1113.88     1154.54     61.50 o 
   9  10   4      111.36      225.07     41.33 o 
  10  10   4      832.22      843.29     27.21 o 
  11  10   4       76.23       50.14     40.44 o 
  12  10   4      188.54      250.32     26.03 o 
  13  10   4      103.73      122.04     31.86 o 
  14  10   4      207.71      231.35     25.72 o 
  15  10   4        0.59      -19.51     41.07 o 
  16  10   4      397.10      367.40     29.22 o 
  17  10   4      116.46      125.49     39.64 o 
  18  10   4      367.91      358.49     54.47 o 
  19  10   4       29.31      -13.98     40.48 o 
  20  10   4       63.98       30.89     54.36 o 
  21  10   4        1.74       23.29     29.54 o 
  22  10   4       88.04       67.20     68.49 o 
   1  11   4       18.84       99.65     22.86 o 
   2  11   4        4.49       66.33     26.08 o 
   3  11   4       15.29      -10.30     45.95 o 
   4  11   4      354.23      308.43     34.75 o 
   5  11   4       90.84      129.76     33.31 o 
   6  11   4       91.85      128.91     30.06 o 
   7  11   4       34.55       81.46     25.77 o 
   8  11   4        1.82       43.17     33.13 o 
   9  11   4       56.48       -1.20     22.30 o 
  10  11   4       12.67        5.15     28.52 o 
  11  11   4       43.13       94.92     30.14 o 
  12  11   4       53.35       30.34     23.95 o 
  13  11   4        5.51       19.10     30.99 o 
  14  11   4        9.20        4.40     24.05 o 
  15  11   4       45.62       23.85     42.14 o 
  16  11   4       50.47        7.80     34.67 o 
  17  11   4      120.07      147.94     40.49 o 
  18  11   4       55.14       10.93     32.20 o 
  19  11   4      110.90      159.65     31.19 o 
  20  11   4       85.45      -22.67     58.15 o 
   0  12   4      583.36      665.04     47.96 o 
   1  12   4        2.05      -21.74     24.24 o 
   2  12   4      473.16      556.06     34.22 o 
   3  12   4        4.79      -29.21     29.21 o 
   4  12   4      347.54      354.72     26.83 o 
   5  12   4       15.54       34.19     28.72 o 
   6  12   4      297.56      367.10     30.04 o 
   7  12   4        0.95        9.17     33.04 o 
   8  12   4      562.21      621.65     27.66 o 
   9  12   4        1.52       22.20     27.44 o 
  10  12   4      640.34      647.83     35.26 o 
  11  12   4       31.60       62.95     26.60 o 
  12  12   4      334.60      355.15     40.01 o 
  13  12   4        1.44       84.83     38.48 o 
  14  12   4      331.55      348.38     31.31 o 
  15  12   4       30.84       48.25     56.06 o 
  16  12   4      499.98      422.23     32.32 o 
   1  13   4      156.71      120.40     43.22 o 
   2  13   4       26.85      -11.34     27.53 o 
   3  13   4       61.77      139.04     30.24 o 
   4  13   4        6.95       68.63     30.07 o 
   5  13   4       35.80       94.23     31.72 o 
   6  13   4       20.69       33.25     41.70 o 
   7  13   4       18.57       27.69     29.94 o 
   8  13   4        0.63       53.22     34.84 o 
   9  13   4       17.28       57.13     26.83 o 
  10  13   4        9.31       42.75     28.01 o 
  11  13   4       16.79       16.23     28.08 o 
  12  13   4        7.34       55.95     28.32 o 
   0  14   4       48.21       53.63    115.66 o 
   1  14   4        2.78      -10.45     34.09 o 
   2  14   4       77.24       77.22     43.55 o 
   3  14   4        1.92       65.91     55.25 o 
   1   1   5      247.87      298.97     33.89 o 
   2   1   5      371.38      443.44     35.23 o 
   3   1   5      786.36      796.02     29.41 o 
   4   1   5       76.23      100.27     28.33 o 
   5   1   5     4422.89     4619.91     29.26 o 
   6   1   5      187.07      332.61     54.52 o 
   7   1   5     6421.22     6786.42     44.71 o 
   8   1   5        9.25       70.72     25.84 o 
   9   1   5     5316.73     5205.36     91.90 o 
  10   1   5      162.60      229.16     25.43 o 
  11   1   5     1436.49     1383.00     69.91 o 
  12   1   5     1004.94     1019.89     52.20 o 
  13   1   5      786.12      800.28     42.14 o 
  14   1   5       82.81      200.28     34.17 o 
  15   1   5     2568.75     2445.06     71.73 o 
  16   1   5        3.30       59.84     26.55 o 
  17   1   5     2171.04     2102.27     44.67 o 
  18   1   5      104.39       64.28     30.00 o 
  19   1   5     1600.18     1567.55     45.77 o 
  20   1   5      139.02      138.91     23.79 o 
  21   1   5      904.88      829.94     29.85 o 
  22   1   5       58.42      107.95     59.18 o 
  23   1   5      735.36      747.53     52.61 o 
  24   1   5      262.31      223.60     33.02 o 
  25   1   5      296.69      407.73     55.03 o 
  26   1   5        3.76       19.39     31.04 o 
  27   1   5      104.57       44.30     37.47 o 
  28   1   5        9.94      106.89     56.62 o 
  29   1   5       73.69      115.94     50.49 o 
  30   1   5        1.01        7.13     26.59 o 
   0   2   5     2038.61     2030.73     56.36 o 
   1   2   5      223.40      371.27     41.27 o 
   2   2   5     1539.50     1578.31     35.21 o 
   3   2   5        8.24       38.44     28.16 o 
   4   2   5      446.95      450.49     28.66 o 
   5   2   5      429.23      504.76     64.81 o 
   6   2   5      720.25      712.30     31.34 o 
   7   2   5      187.38      281.48     35.81 o 
   8   2   5      269.33      243.48     25.53 o 
   9   2   5      170.63      202.10     24.08 o 
  10   2   5        5.07       60.06     43.49 o 
  11   2   5     1314.18     1281.48     32.54 o 
  12   2   5     1510.84     1474.48     29.02 o 
  13   2   5        0.16      -17.92     39.10 o 
  14   2   5     1445.23     1381.61     50.07 o 
  15   2   5      464.44      432.54     35.33 o 
  16   2   5      105.49       62.46     30.55 o 
  17   2   5        0.15      -21.14     21.14 o 
  18   2   5      122.14      170.44     25.44 o 
  19   2   5       23.93       61.82     23.64 o 
  20   2   5      304.84      299.90     34.93 o 
  21   2   5        0.50       41.10     46.39 o 
  22   2   5      206.22      228.98     43.66 o 
  23   2   5      277.78      257.60     20.23 o 
  24   2   5       22.14      130.16     56.62 o 
  25   2   5       14.35       51.20     24.26 o 
  26   2   5      117.45      106.30     29.00 o 
  27   2   5       16.46       66.95     24.30 o 
  28   2   5      251.65      265.60     28.84 o 
  29   2   5       31.95       75.93     39.23 o 
  30   2   5       45.34      116.55     34.04 o 
   1   3   5     3344.38     3320.21     30.08 o 
   2   3   5      247.95      287.74     30.93 o 
   3   3   5     1386.01     1351.61     45.11 o 
   4   3   5      278.23      295.27     36.13 o 
   5   3   5     1717.74     1713.82     57.34 o 
   6   3   5      164.99      180.03     29.71 o 
   7   3   5     2945.69     2983.02     96.07 o 
   8   3   5      108.78      177.66     31.36 o 
   9   3   5      587.26      710.67     55.93 o 
  10   3   5      196.24      195.83     24.23 o 
  11   3   5        7.56       32.22     23.10 o 
  12   3   5       27.29       54.68     27.00 o 
  13   3   5      182.34      188.69     20.56 o 
  14   3   5        1.37       57.73     19.35 o 
  15   3   5      647.12      689.60     58.74 o 
  16   3   5       18.62       58.43     35.01 o 
  17   3   5     1081.55     1177.32     48.42 o 
  18   3   5       70.17       83.62     21.82 o 
  19   3   5     1118.60     1025.34     39.61 o 
  20   3   5      100.76       80.69     32.22 o 
  21   3   5      339.79      329.76     25.44 o 
  22   3   5       15.39       85.82     23.39 o 
  23   3   5      199.93      243.93     52.43 o 
  24   3   5        0.67       -5.91     24.12 o 
  25   3   5      141.23      182.75     29.28 o 
  26   3   5        0.18       25.70     52.48 o 
  27   3   5      178.31      219.01     24.34 o 
  28   3   5      130.29      243.31     56.86 o 
  29   3   5       45.47       64.76     47.85 o 
  30   3   5        0.33      -26.91     26.91 o 
   0   4   5     1567.39     1553.30     35.49 o 
   1   4   5       45.09       88.82     29.65 o 
   2   4   5     1786.03     1812.03     32.38 o 
   3   4   5      327.20      388.31     48.85 o 
   4   4   5      933.71      992.06     46.74 o 
   5   4   5     1253.67     1365.56     38.64 o 
   6   4   5      441.72      429.47     33.08 o 
   7   4   5      957.89      953.55     28.12 o 
   8   4   5      769.96      835.45     29.90 o 
   9   4   5        5.47       26.49     24.25 o 
  10   4   5     1679.44     1690.96     33.91 o 
  11   4   5       86.35      152.12     21.51 o 
  12   4   5     3602.63     3537.70     68.96 o 
  13   4   5      467.29      433.51     30.46 o 
  14   4   5     2910.32     2773.45     57.32 o 
  15   4   5      440.43      422.39     38.26 o 
  16   4   5     1572.81     1447.38     52.11 o 
  17   4   5       36.44       66.10     20.93 o 
  18   4   5      925.58      872.19     34.95 o 
  19   4   5        7.08        5.04     26.55 o 
  20   4   5      552.47      484.27     36.25 o 
  21   4   5        3.39       36.17     24.44 o 
  22   4   5      283.86      347.99     25.38 o 
  23   4   5       15.21      -18.63     34.93 o 
  24   4   5       51.12       52.63     25.80 o 
  25   4   5       35.53       37.07     23.30 o 
  26   4   5      109.32       98.41     27.69 o 
  27   4   5        2.01       14.15     25.29 o 
  28   4   5      290.14      339.56     48.60 o 
  29   4   5       97.79       99.94     50.59 o 
   1   5   5      127.17      173.07     26.76 o 
   2   5   5        1.34       19.50     48.46 o 
   3   5   5      613.15      634.86     31.87 o 
   4   5   5      188.13      172.41     29.15 o 
   5   5   5      492.19      538.52     29.06 o 
   6   5   5     1250.91     1201.34     25.44 o 
   7   5   5      153.99      190.18     25.24 o 
   8   5   5       60.14      108.96     34.33 o 
   9   5   5        1.28        9.07     27.59 o 
  10   5   5       33.57       40.71     29.04 o 
  11   5   5        1.58       -5.85     22.73 o 
  12   5   5      118.55      120.20     32.22 o 
  13   5   5       36.88       24.03     26.41 o 
  14   5   5       77.92       45.06     23.74 o 
  15   5   5       36.03       -3.52     28.44 o 
  16   5   5       81.83      131.61     31.48 o 
  17   5   5      126.61      198.45     21.58 o 
  18   5   5       28.74       55.55     22.93 o 
  19   5   5       33.78       75.78     32.22 o 
  20   5   5        0.28        8.51     23.62 o 
  21   5   5        0.91       53.06     27.14 o 
  22   5   5       10.88       78.65     22.98 o 
  23   5   5       13.91        1.26     30.12 o 
  24   5   5       29.53       85.23     37.30 o 
  25   5   5        6.88       63.94     27.91 o 
  26   5   5       18.42       56.38     22.35 o 
  27   5   5       33.65       54.86     25.80 o 
  28   5   5        6.92       48.33     36.67 o 
   0   6   5      403.72      347.25     39.71 o 
   1   6   5       21.26       11.98     28.38 o 
   2   6   5      824.46      847.21     31.84 o 
   3   6   5      171.26      291.03     70.95 o 
   4   6   5     1807.19     1776.37     54.10 o 
   5   6   5       56.42      100.00     26.49 o 
   6   6   5     1187.05     1243.50     45.84 o 
   7   6   5       86.56      123.32     30.27 o 
   8   6   5     1158.49     1155.47     82.47 o 
   9   6   5      169.25      257.38     40.53 o 
  10   6   5     2951.02     2871.14     39.33 o 
  11   6   5        8.45        1.93     22.14 o 
  12   6   5     2898.18     2797.97     94.44 o 
  13   6   5        0.76       44.35     29.90 o 
  14   6   5     1910.89     1865.86     63.50 o 
  15   6   5       77.21       93.46     51.33 o 
  16   6   5      867.05      807.32     25.27 o 
  17   6   5      123.79      108.79     23.51 o 
  18   6   5      312.09      322.82     28.24 o 
  19   6   5        4.20       16.21     25.42 o 
  20   6   5      498.20      507.01     26.77 o 
  21   6   5       30.59       94.91     35.67 o 
  22   6   5      451.52      410.73     21.67 o 
  23   6   5       60.75       62.57     29.29 o 
  24   6   5      238.15      236.13     22.79 o 
  25   6   5        5.53      -12.92     43.15 o 
  26   6   5      148.77      198.94     35.20 o 
  27   6   5        2.19       56.13     23.22 o 
   1   7   5      182.91      237.07     26.56 o 
   2   7   5      155.66      134.85     41.35 o 
   3   7   5       14.00       87.06     26.28 o 
   4   7   5        0.67       19.10     57.67 o 
   5   7   5       28.25       62.61     24.92 o 
   6   7   5      223.12      211.11     26.77 o 
   7   7   5      673.36      703.05     28.95 o 
   8   7   5       13.46       85.23     23.39 o 
   9   7   5      210.14      152.94     26.60 o 
  10   7   5      100.99      115.57     31.38 o 
  11   7   5       25.55       77.57     37.00 o 
  12   7   5      269.92      252.45     59.18 o 
  13   7   5      121.11      101.93     31.94 o 
  14   7   5       42.22       45.22     31.41 o 
  15   7   5        4.85       58.01     27.95 o 
  16   7   5       37.36       14.27     31.20 o 
  17   7   5        8.42       35.50     44.83 o 
  18   7   5        5.73      103.49     48.59 o 
  19   7   5       56.25      110.58     45.52 o 
  20   7   5       49.27       97.76     31.36 o 
  21   7   5      169.44      252.22     32.19 o 
  22   7   5      142.08      221.33     44.49 o 
  23   7   5      111.17      260.91     47.39 o 
  24   7   5       40.52       47.52     32.35 o 
  25   7   5       78.78      126.04     26.47 o 
  26   7   5        2.37       63.68     43.01 o 
   0   8   5     1220.39     1189.96    113.92 o 
   1   8   5        1.27       -1.51     26.48 o 
   2   8   5      992.05      948.28     51.70 o 
   3   8   5      421.23      494.16     95.89 o 
   4   8   5     1287.86     1122.16     38.47 o 
   5   8   5       46.23       68.30     35.58 o 
   6   8   5     1073.21     1115.03     49.80 o 
   7   8   5       11.58       82.77     39.56 o 
   8   8   5      561.49      570.85     76.83 o 
   9   8   5      108.59      103.01     42.36 o 
  10   8   5      790.05      875.99     55.66 o 
  11   8   5       83.45       78.67     66.18 o 
  12   8   5      634.16      609.39     25.70 o 
  13   8   5      153.65      164.62     28.31 o 
  14   8   5      309.36      363.29     28.58 o 
  15   8   5      179.15      250.62     42.46 o 
  16   8   5       56.49       59.43     29.03 o 
  17   8   5       12.34        8.96     40.22 o 
  18   8   5      108.96      154.01     40.39 o 
  19   8   5        1.99       33.19     72.84 o 
  20   8   5      405.99      394.79     29.40 o 
  21   8   5        0.28       78.92     48.66 o 
  22   8   5      249.02      177.01     37.28 o 
  23   8   5        8.00       50.73     26.57 o 
  24   8   5      221.65      224.85     77.54 o 
   1   9   5      297.54      366.24     22.66 o 
   2   9   5        2.20       34.62     35.35 o 
   3   9   5      180.28      263.32     48.34 o 
   4   9   5       19.08      109.71     26.33 o 
   5   9   5      144.55      116.73     28.68 o 
   6   9   5       22.30       59.12     76.60 o 
   7   9   5      598.39      633.09     41.49 o 
   8   9   5        0.35      -23.18     25.98 o 
   9   9   5      667.74      677.38     35.45 o 
  10   9   5       10.60       99.32     33.73 o 
  11   9   5      511.07      573.76     45.86 o 
  12   9   5       10.97       28.19     54.82 o 
  13   9   5      451.67      493.53     31.79 o 
  14   9   5        1.58       34.18     62.51 o 
  15   9   5      375.13      375.34     41.25 o 
  16   9   5       23.57       55.37     31.72 o 
  17   9   5      368.82      334.08     39.37 o 
  18   9   5       22.10       22.62     34.50 o 
  19   9   5      157.12      229.63     36.29 o 
  20   9   5        1.55       25.18     57.80 o 
  21   9   5      135.22      168.33     59.01 o 
  22   9   5       14.78       40.98     27.03 o 
  23   9   5      172.69      186.36     67.45 o 
   0  10   5      225.67      250.58     29.39 o 
   1  10   5        0.82       78.48     22.97 o 
   2  10   5      236.19      231.08     32.10 o 
   3  10   5       13.06       35.19     26.24 o 
   4  10   5      250.04      274.00     28.92 o 
   5  10   5       20.74       23.94     37.00 o 
   6  10   5      242.27      287.13     31.87 o 
   7  10   5       27.17       38.83     28.07 o 
   8  10   5      265.70      310.60     31.94 o 
   9  10   5        1.00       30.37     56.99 o 
  10  10   5      248.70      308.23     48.84 o 
  11  10   5       30.73      111.47     35.87 o 
  12  10   5       67.95       73.96     44.41 o 
  13  10   5       61.52       76.96     40.22 o 
  14  10   5        2.35       31.07     31.80 o 
  15  10   5        0.60       41.09     26.26 o 
  16  10   5        3.26       10.95     36.55 o 
  17  10   5       25.17       38.72     37.84 o 
  18  10   5       30.54      126.88     40.40 o 
  19  10   5       60.27       95.02     52.54 o 
  20  10   5       38.97       64.35     33.95 o 
   1  11   5      769.08      852.17     24.91 o 
   2  11   5       27.86      152.42     34.39 o 
   3  11   5      477.86      496.46     31.71 o 
   4  11   5       54.14       50.36     26.31 o 
   5  11   5      155.76      185.03     26.19 o 
   6  11   5        0.74      -21.47     24.02 o 
   7  11   5      202.53      258.76     34.93 o 
   8  11   5        6.49       57.54     59.30 o 
   9  11   5      505.47      550.21     42.18 o 
  10  11   5       23.18       55.38     28.57 o 
  11  11   5      457.21      436.84     28.08 o 
  12  11   5       91.00       79.14     29.86 o 
  13  11   5      243.22      264.55     35.38 o 
  14  11   5       35.56       16.73     29.81 o 
  15  11   5      573.42      505.63     45.43 o 
  16  11   5       20.59       59.30     27.35 o 
  17  11   5      660.78      554.93     34.95 o 
   0  12   5       83.76      167.45     58.57 o 
   1  12   5       14.60      110.70     40.30 o 
   2  12   5        4.21      -10.34     27.75 o 
   3  12   5        8.45       16.92     28.02 o 
   4  12   5        0.78       58.83     24.17 o 
   5  12   5       92.30       63.27     41.42 o 
   6  12   5        0.66       17.16     26.59 o 
   7  12   5       26.97       91.67     38.22 o 
   8  12   5       20.93       71.51     38.05 o 
   9  12   5       30.52       89.09     29.57 o 
  10  12   5       52.89      136.07     29.56 o 
  11  12   5        0.01      -34.14     34.14 o 
  12  12   5        4.56       97.81     42.70 o 
  13  12   5        3.55      -42.16     42.16 o 
   1  13   5      724.40      677.67     48.50 o 
   2  13   5        2.01       -0.83     23.58 o 
   3  13   5      440.92      386.56     29.81 o 
   4  13   5       67.18      138.66     46.29 o 
   5  13   5      253.17      231.61     24.83 o 
   6  13   5       69.29       55.12     28.92 o 
   7  13   5      132.41      143.15     35.75 o 
   0   0   6     4377.24     4416.53     64.49 o 
   1   0   6       30.30       74.98    105.01 o 
   2   0   6     1557.62     1528.16     70.40 o 
   3   0   6      206.75      201.44     72.47 o 
   4   0   6     1732.07     1702.94     82.83 o 
   5   0   6       50.12        5.35     72.79 o 
   6   0   6     1188.36     1106.85     55.24 o 
   7   0   6      123.58      158.49     42.27 o 
   8   0   6     3823.37     3743.49     61.00 o 
   9   0   6     1479.33     1321.97     91.12 o 
  10   0   6     4798.86     4565.65     91.28 o 
  11   0   6       50.42      118.68     28.81 o 
  12   0   6      810.81      760.34     39.45 o 
  13   0   6       19.80       39.72     36.30 o 
  14   0   6      884.42      807.49     47.25 o 
  15   0   6      267.96      294.08     28.49 o 
  16   0   6      572.60      476.57     46.36 o 
  17   0   6        5.15       81.17     83.14 o 
  18   0   6      580.79      636.73     49.47 o 
  19   0   6       25.85       19.68     69.34 o 
  20   0   6      249.94      326.72     87.61 o 
  21   0   6      147.63      181.75     35.51 o 
  22   0   6      742.48      660.60     46.91 o 
  23   0   6       49.35      154.57     27.93 o 
  24   0   6      867.32      805.00     68.80 o 
  25   0   6       21.22       88.19     91.05 o 
  26   0   6      328.18      286.49     36.97 o 
  27   0   6        2.01      -54.50     70.96 o 
  28   0   6      100.17       26.79     45.22 o 
  29   0   6        7.55       65.33     39.07 o 
   1   1   6        2.24       38.29     29.49 o 
   2   1   6        1.04      155.42     48.59 o 
   3   1   6       11.47       -1.04     28.75 o 
   4   1   6      136.08      170.94     41.18 o 
   5   1   6        1.17      -15.95     25.50 o 
   6   1   6      155.48      183.02     45.59 o 
   7   1   6      749.54      816.82     34.69 o 
   8   1   6      183.93      240.57     25.18 o 
   9   1   6      235.77      280.72     32.27 o 
  10   1   6       70.68       12.93     34.22 o 
  11   1   6      221.59      267.74     31.25 o 
  12   1   6      359.10      380.94     41.19 o 
  13   1   6      788.51      743.85     38.95 o 
  14   1   6       14.28       93.43     33.59 o 
  15   1   6       63.69       97.44     23.46 o 
  16   1   6       28.13      130.99     51.36 o 
  17   1   6       60.79      131.06     26.28 o 
  18   1   6        1.42        4.51     22.80 o 
  19   1   6       61.62       89.09     40.36 o 
  20   1   6        0.57      -24.61     24.61 o 
  21   1   6       15.27       86.08     25.93 o 
  22   1   6       32.91      -25.14     25.14 o 
  23   1   6        0.53       65.14     32.36 o 
  24   1   6       56.94       81.64     47.18 o 
  25   1   6        0.70       50.13     35.56 o 
  26   1   6        4.26       45.58     55.13 o 
  27   1   6       98.43      111.79     50.32 o 
  28   1   6        8.07       90.96     41.58 o 
  29   1   6       16.28      157.97     68.04 o 
   0   2   6     4893.28     4864.58    111.23 o 
   1   2   6      115.47      220.25     71.69 o 
   2   2   6     1513.73     1621.18     51.15 o 
   3   2   6        2.63       46.94     48.73 o 
   4   2   6      832.19      960.95     57.05 o 
   5   2   6      495.18      481.96     28.30 o 
   6   2   6      579.65      688.72     40.06 o 
   7   2   6      363.54      419.10     36.94 o 
   8   2   6     1304.64     1299.38     54.74 o 
   9   2   6      300.64      244.57     49.42 o 
  10   2   6     1138.05     1130.09     27.74 o 
  11   2   6      609.94      519.80     27.90 o 
  12   2   6     1063.94      995.03     21.13 o 
  13   2   6      313.70      323.57     25.08 o 
  14   2   6     1829.31     1768.01     35.36 o 
  15   2   6      206.12      155.66     45.45 o 
  16   2   6      676.67      655.81     32.01 o 
  17   2   6       10.91       33.48     21.67 o 
  18   2   6      738.97      714.67     30.78 o 
  19   2   6        3.33       -8.39     21.93 o 
  20   2   6      354.68      336.96     33.43 o 
  21   2   6       50.32       52.17     28.31 o 
  22   2   6      602.78      613.96     51.17 o 
  23   2   6        4.64       43.76     32.81 o 
  24   2   6      310.46      359.53     36.88 o 
  25   2   6       18.43       31.96     25.49 o 
  26   2   6      117.96      169.56     29.86 o 
  27   2   6        6.12      -23.81     41.69 o 
  28   2   6       23.08       20.57     23.31 o 
   1   3   6      643.67      615.71     27.77 o 
   2   3   6      131.80      105.70     30.73 o 
   3   3   6     1118.04     1122.48     26.70 o 
   4   3   6      150.34      152.32     47.48 o 
   5   3   6      513.53      560.04     21.58 o 
   6   3   6       23.89       52.79     23.11 o 
   7   3   6      919.43      983.90     30.95 o 
   8   3   6      338.94      357.25     31.70 o 
   9   3   6      184.76      107.23     26.39 o 
  10   3   6       82.45      136.98     47.85 o 
  11   3   6      668.29      599.81     35.84 o 
  12   3   6       59.01       91.42     25.86 o 
  13   3   6     2484.46     2364.72     54.45 o 
  14   3   6      126.61      149.15     29.73 o 
  15   3   6      799.00      735.98     32.57 o 
  16   3   6       44.04       92.45     31.03 o 
  17   3   6      721.42      707.24     35.69 o 
  18   3   6        2.20       74.82     23.97 o 
  19   3   6      422.38      362.91     19.90 o 
  20   3   6        2.08       79.35     38.45 o 
  21   3   6      217.80      275.70     25.14 o 
  22   3   6       13.32       44.57     35.16 o 
  23   3   6       41.13       59.45     43.13 o 
  24   3   6        3.43       32.63     41.98 o 
  25   3   6        2.27       78.78     33.70 o 
  26   3   6       57.61       28.00     42.04 o 
  27   3   6      159.74      101.07     25.04 o 
  28   3   6        2.11        8.38     32.88 o 
   0   4   6     1594.77     1730.32    110.64 o 
   1   4   6       49.27       86.66     24.82 o 
   2   4   6      416.48      546.80     30.08 o 
   3   4   6       54.67       79.96     22.88 o 
   4   4   6       50.30      121.24     29.43 o 
   5   4   6       25.05       70.26     26.42 o 
   6   4   6       66.25       77.79     35.78 o 
   7   4   6       80.91       95.41     26.06 o 
   8   4   6      309.81      334.24     36.26 o 
   9   4   6      190.63      167.39     41.41 o 
  10   4   6      201.08      210.37     22.44 o 
  11   4   6       46.87       46.12     33.29 o 
  12   4   6      838.60      814.16     38.22 o 
  13   4   6       32.72       -5.74     27.45 o 
  14   4   6      732.74      600.28     26.63 o 
  15   4   6        3.70        2.13     18.97 o 
  16   4   6      119.21      150.19     20.05 o 
  17   4   6       69.55       82.34     29.88 o 
  18   4   6      223.93      282.72     33.29 o 
  19   4   6       43.28       91.08     26.81 o 
  20   4   6       42.21      124.04     21.96 o 
  21   4   6        8.64       16.69     35.73 o 
  22   4   6      155.86      182.03     27.56 o 
  23   4   6        1.01      -23.97     23.97 o 
  24   4   6       37.04       -9.13     26.24 o 
  25   4   6        1.93       92.58     36.42 o 
  26   4   6       94.55      124.48     40.38 o 
  27   4   6       29.77       10.77     21.30 o 
   1   5   6      820.41      801.22     27.54 o 
   2   5   6      344.45      409.29     27.24 o 
   3   5   6     2210.64     2113.91     57.86 o 
   4   5   6      438.62      486.21     29.39 o 
   5   5   6     2326.99     2309.44     66.18 o 
   6   5   6      763.10      756.61     60.30 o 
   7   5   6      740.30      735.95     48.46 o 
   8   5   6      384.75      408.46     31.38 o 
   9   5   6      970.97      985.83     35.07 o 
  10   5   6       88.68       58.53     26.67 o 
  11   5   6     1227.99     1169.58     54.63 o 
  12   5   6        9.47       36.92     23.37 o 
  13   5   6     1004.76     1035.87     35.51 o 
  14   5   6        6.03        3.64     20.79 o 
  15   5   6      878.51      894.39     35.78 o 
  16   5   6        0.32       51.40     24.69 o 
  17   5   6      528.32      526.20     36.51 o 
  18   5   6       15.15        1.73     38.11 o 
  19   5   6      329.38      293.36     33.58 o 
  20   5   6        0.54       53.40     26.57 o 
  21   5   6      377.15      375.11     24.82 o 
  22   5   6       55.81        7.07     21.39 o 
  23   5   6      182.73      257.38     41.34 o 
  24   5   6        3.77       84.60     22.96 o 
  25   5   6       72.20      116.01     21.52 o 
  26   5   6        5.92       68.33     42.49 o 
   0   6   6      357.54      313.67     37.98 o 
   1   6   6       20.38       60.34     24.01 o 
   2   6   6      218.23      176.99     43.44 o 
   3   6   6       81.00      183.67     28.52 o 
   4   6   6       40.32       50.07     56.53 o 
   5   6   6      112.79      110.12     39.45 o 
   6   6   6      272.92      384.56     43.54 o 
   7   6   6        4.21       84.22     53.70 o 
   8   6   6      158.07      171.17     43.86 o 
   9   6   6      281.40      267.64     22.76 o 
  10   6   6        5.10       61.14     24.43 o 
  11   6   6       25.49       56.26     23.75 o 
  12   6   6        0.02        0.38     35.15 o 
  13   6   6        0.63       78.52     24.63 o 
  14   6   6       22.92       79.30     36.25 o 
  15   6   6        0.16      -25.82     27.02 o 
  16   6   6        1.07       90.58     38.99 o 
  17   6   6        4.23      -12.08     23.64 o 
  18   6   6        1.44       52.75     27.47 o 
  19   6   6        1.76       42.78     25.09 o 
  20   6   6       86.28      132.97     36.78 o 
  21   6   6        1.22       80.55     30.44 o 
  22   6   6        0.11       57.07     38.72 o 
  23   6   6        0.13       14.90     36.47 o 
  24   6   6        0.00       47.23     30.87 o 
  25   6   6        6.95       42.17     27.25 o 
   1   7   6      322.46      313.41     38.32 o 
   2   7   6       12.03      -20.81     37.90 o 
   3   7   6      504.47      508.36     29.37 o 
   4   7   6       21.29       75.17     23.94 o 
   5   7   6     1850.55     1743.14    108.17 o 
   6   7   6      682.47      685.26     40.36 o 
   7   7   6     1044.81     1037.40     28.21 o 
   8   7   6       70.19       44.09     28.36 o 
   9   7   6     1534.78     1418.06     31.17 o 
  10   7   6       16.33       22.92     25.29 o 
  11   7   6     1011.35      962.66     56.91 o 
  12   7   6       15.06      108.56     31.09 o 
  13   7   6      449.66      435.59     22.89 o 
  14   7   6        3.76      -44.41     44.41 o 
  15   7   6      424.64      461.62     59.43 o 
  16   7   6        2.04       14.85     36.36 o 
  17   7   6      182.06      215.98     28.47 o 
  18   7   6        0.74      171.74     39.54 o 
  19   7   6      371.28      376.65     34.31 o 
  20   7   6        0.49       28.07     78.39 o 
  21   7   6      293.78      294.06     46.88 o 
  22   7   6       67.92       99.78     28.83 o 
  23   7   6      104.37      165.09     70.71 o 
  24   7   6       48.78       67.59     25.20 o 
   0   8   6        7.64      116.26     43.51 o 
   1   8   6       15.48      101.62     28.16 o 
   2   8   6       10.02       94.40     37.61 o 
   3   8   6        3.80      102.67     28.62 o 
   4   8   6        2.62      -22.84     22.84 o 
   5   8   6        0.01       13.24     29.18 o 
   6   8   6      626.04      655.76     67.87 o 
   7   8   6      160.49      194.38     26.66 o 
   8   8   6     1095.65     1062.97     76.48 o 
   9   8   6      101.91       75.25     23.33 o 
  10   8   6      294.70      296.74     30.14 o 
  11   8   6       11.66      -31.19     31.19 o 
  12   8   6      194.21      268.99     33.22 o 
  13   8   6        4.60       81.24     25.19 o 
  14   8   6       84.29      110.61     38.85 o 
  15   8   6        4.37      -34.16     34.16 o 
  16   8   6      119.85      268.65     28.54 o 
  17   8   6       34.41      -18.00     29.03 o 
  18   8   6      136.10      253.99     48.56 o 
  19   8   6       24.50        1.01     57.98 o 
  20   8   6       98.80      101.32     37.74 o 
  21   8   6        1.10      -29.16     29.89 o 
  22   8   6       34.93      120.33     61.72 o 
   1   9   6       90.26      122.36     21.13 o 
   2   9   6       66.49       68.85     22.77 o 
   3   9   6      188.36      236.94     22.49 o 
   4   9   6       21.35      -26.68     26.68 o 
   5   9   6      704.81      624.06     53.44 o 
   6   9   6        5.67       61.52     26.69 o 
   7   9   6      476.66      458.97     32.09 o 
   8   9   6       76.06       80.05     31.35 o 
   9   9   6      234.46      319.64     40.95 o 
  10   9   6        0.23       -8.92     51.07 o 
  11   9   6      136.87      134.41     33.30 o 
  12   9   6       44.19       44.18     27.94 o 
  13   9   6      221.00      234.08     28.60 o 
  14   9   6        2.00       80.52     33.39 o 
  15   9   6       97.29       48.68     41.59 o 
  16   9   6       35.32       52.46     31.43 o 
  17   9   6       96.99       65.72     72.76 o 
  18   9   6       12.33       -9.64     27.92 o 
  19   9   6      265.63       87.71     30.11 o 
  20   9   6       58.92       58.19     68.66 o 
   0  10   6      655.15      711.48     34.70 o 
   1  10   6       11.06       23.14     24.02 o 
   2  10   6      781.52      744.75     24.09 o 
   3  10   6        1.34       27.79     24.46 o 
   4  10   6      422.08      462.09     39.58 o 
   5  10   6        2.65       84.35     31.80 o 
   6  10   6      262.83      286.94     32.31 o 
   7  10   6        0.26       -6.93     39.25 o 
   8  10   6      230.16      180.92     26.30 o 
   9  10   6       14.83       19.57     32.89 o 
  10  10   6      188.21      211.22     32.46 o 
  11  10   6      203.57      202.71     24.68 o 
  12  10   6       94.51      121.50     55.08 o 
  13  10   6       48.45       46.74     33.13 o 
  14  10   6      137.85      132.00     25.17 o 
  15  10   6        0.44      -50.21     50.21 o 
  16  10   6      572.69      492.38     43.81 o 
  17  10   6       20.06       67.70     30.32 o 
   1  11   6        8.21       -6.88     23.69 o 
   2  11   6        4.64       38.30     23.16 o 
   3  11   6       74.81      127.33     23.94 o 
   4  11   6       33.50       41.40     24.47 o 
   5  11   6      100.80      246.23     40.14 o 
   6  11   6       13.23       30.74     31.88 o 
   7  11   6      136.27      152.56     39.82 o 
   8  11   6        0.22      -13.58     25.38 o 
   9  11   6      110.70       57.45     29.25 o 
  10  11   6        4.26       46.70     29.42 o 
  11  11   6        8.55      -33.59     49.61 o 
  12  11   6       25.36      -12.18     35.10 o 
  13  11   6       16.32      104.48     70.38 o 
  14  11   6       33.77       34.21     39.50 o 
   0  12   6      480.70      405.85     42.09 o 
   1  12   6        0.00       31.59     27.72 o 
   2  12   6      421.61      396.06     36.42 o 
   3  12   6       11.86       51.52     24.37 o 
   4  12   6      285.41      290.85     33.56 o 
   5  12   6        8.31       32.78     25.64 o 
   6  12   6      205.91      205.65     23.67 o 
   7  12   6        8.88       -3.16     27.96 o 
   8  12   6      175.37      157.70     41.26 o 
   9  12   6        6.82      117.29     48.32 o 
   1   1   7      851.14      828.46     47.87 o 
   2   1   7       22.29      -28.81     28.81 o 
   3   1   7     1194.27     1181.50     32.54 o 
   4   1   7        0.04        4.11     32.29 o 
   5   1   7     2227.82     2074.96     35.18 o 
   6   1   7      323.47      312.67     23.30 o 
   7   1   7     2885.39     2847.01     34.32 o 
   8   1   7      483.93      548.45     53.19 o 
   9   1   7     3393.33     3313.99     65.35 o 
  10   1   7      224.89      294.00     41.54 o 
  11   1   7      364.36      340.74     23.04 o 
  12   1   7       40.48      122.32     40.46 o 
  13   1   7      154.06      256.18     23.01 o 
  14   1   7        0.76       29.59     48.31 o 
  15   1   7      132.72      216.25     51.71 o 
  16   1   7        0.25       19.79     28.69 o 
  17   1   7      504.37      557.31     23.15 o 
  18   1   7        9.14       -7.28     40.17 o 
  19   1   7      191.10      244.27     47.58 o 
  20   1   7        1.02      119.93     49.23 o 
  21   1   7       77.59       89.56     21.09 o 
  22   1   7       21.86       64.78     41.76 o 
  23   1   7      352.85      387.41     50.76 o 
  24   1   7       48.02       82.11     26.48 o 
  25   1   7      282.66      311.23     35.95 o 
  26   1   7       15.85       36.00     28.94 o 
   0   2   7     1164.66     1155.23     47.05 o 
   1   2   7       39.29       59.90     45.39 o 
   2   2   7      930.36      926.85     30.00 o 
   3   2   7      186.47      204.34     41.50 o 
   4   2   7      173.85      202.03     49.53 o 
   5   2   7      289.80      330.74     28.16 o 
   6   2   7      308.28      329.79     51.50 o 
   7   2   7      232.77      188.90     73.02 o 
   8   2   7      474.68      554.89     56.49 o 
   9   2   7       42.72       48.15     28.65 o 
  10   2   7       41.11       83.58     21.08 o 
  11   2   7       16.46      133.58     32.53 o 
  12   2   7      399.44      494.62     31.81 o 
  13   2   7       19.61       13.54     20.63 o 
  14   2   7      155.79      211.85     18.81 o 
  15   2   7       48.03       29.17     22.76 o 
  16   2   7       10.01       -9.29     26.97 o 
  17   2   7        3.24       15.67     34.42 o 
  18   2   7      158.96      204.61     26.55 o 
  19   2   7       25.88       41.42     19.38 o 
  20   2   7       65.99       60.31     24.95 o 
  21   2   7        0.38       13.00     36.82 o 
  22   2   7       35.23       47.65     24.48 o 
  23   2   7        5.33       53.22     20.41 o 
  24   2   7        7.88       71.34     23.59 o 
  25   2   7        0.71      -13.00     38.72 o 
  26   2   7       91.71       65.88     22.89 o 
   1   3   7      347.34      364.79     59.62 o 
   2   3   7       49.44        6.51     40.39 o 
   3   3   7      342.18      311.91     28.97 o 
   4   3   7       20.28      117.07     45.25 o 
   5   3   7     1552.23     1543.27     32.21 o 
   6   3   7       67.68      101.93     26.05 o 
   7   3   7     1214.36     1177.26     25.64 o 
   8   3   7       74.08       24.94     35.54 o 
   9   3   7      442.00      529.50     32.32 o 
  10   3   7      107.70      133.32     22.74 o 
  11   3   7       82.62      167.16     27.21 o 
  12   3   7      105.69       43.57     46.69 o 
  13   3   7      635.91      634.14     28.75 o 
  14   3   7       71.32       83.24     23.09 o 
  15   3   7      322.13      410.48     21.91 o 
  16   3   7        0.12      -24.61     28.51 o 
  17   3   7      235.50      279.85     28.19 o 
  18   3   7       20.02       55.09     30.53 o 
  19   3   7      141.37      222.45     28.33 o 
  20   3   7        0.43       29.16     36.60 o 
  21   3   7      138.40      130.92     22.63 o 
  22   3   7        0.24       92.91     27.78 o 
  23   3   7       65.37       39.65     24.52 o 
  24   3   7       15.78       21.79     39.42 o 
  25   3   7       33.72       36.48     52.81 o 
   0   4   7     2336.01     2321.55     67.45 o 
   1   4   7       53.45       16.80     49.87 o 
   2   4   7     3134.59     3041.52     65.33 o 
   3   4   7       32.92      111.96     58.11 o 
   4   4   7     2559.46     2482.19    117.29 o 
   5   4   7        1.44       54.60     54.98 o 
   6   4   7      395.83      456.85     34.68 o 
   7   4   7        5.03      -29.62     35.86 o 
   8   4   7        7.53       40.20     39.02 o 
   9   4   7        4.61      -13.03     51.59 o 
  10   4   7       13.08       17.71     23.06 o 
  11   4   7       39.38       58.79     21.97 o 
  12   4   7      479.64      449.84     35.66 o 
  13   4   7        0.23       -2.13     47.10 o 
  14   4   7      612.01      518.04     25.94 o 
  15   4   7      220.87      172.82     22.58 o 
  16   4   7      294.93      380.79     35.03 o 
  17   4   7       38.58        2.29     24.64 o 
  18   4   7      307.78      272.36     23.80 o 
  19   4   7        6.12       79.21     32.59 o 
  20   4   7      334.70      312.12     26.10 o 
  21   4   7       23.15       37.30     22.50 o 
  22   4   7      418.16      439.68     21.24 o 
  23   4   7       22.50       78.03     32.81 o 
  24   4   7       84.97      178.03     30.95 o 
  25   4   7        9.72       43.76     73.35 o 
   1   5   7       14.51      -41.16     41.16 o 
   2   5   7        2.03       48.04     45.09 o 
   3   5   7       41.93      160.89     57.26 o 
   4   5   7       33.76       52.47     25.47 o 
   5   5   7      101.70      115.80     29.33 o 
   6   5   7      308.75      224.80     23.80 o 
   7   5   7      236.22      380.19     49.27 o 
   8   5   7       15.78      -19.85     19.85 o 
   9   5   7      435.89      365.13     64.44 o 
  10   5   7       76.92       96.09     21.75 o 
  11   5   7      106.65      107.68     22.25 o 
  12   5   7        0.92       -9.47     34.44 o 
  13   5   7       19.60       92.90     25.75 o 
  14   5   7      112.91      205.87     46.87 o 
  15   5   7       15.92      123.32     44.89 o 
  16   5   7        6.35       64.66     37.70 o 
  17   5   7       90.94      216.26     38.11 o 
  18   5   7       47.27      110.18     27.18 o 
  19   5   7       13.65       30.18     24.56 o 
  20   5   7       35.04       70.12     46.70 o 
  21   5   7        0.73       28.28     38.67 o 
  22   5   7        7.57       21.39     21.82 o 
  23   5   7        5.45      116.55     40.79 o 
  24   5   7       13.34       35.93     29.70 o 
   0   6   7     1796.97     1740.86     49.34 o 
   1   6   7        0.11       -3.67     53.51 o 
   2   6   7     1349.24     1377.82    109.22 o 
   3   6   7        0.29      -34.24     52.13 o 
   4   6   7     1434.91     1331.09     46.85 o 
   5   6   7        5.98       52.43     43.44 o 
   6   6   7      504.64      565.60     54.46 o 
   7   6   7       26.60       27.45     27.08 o 
   8   6   7      330.14      390.07     26.60 o 
   9   6   7        2.76        8.09     45.30 o 
  10   6   7      795.45      730.91     40.83 o 
  11   6   7       44.97       87.42     34.75 o 
  12   6   7      363.00      353.60     24.98 o 
  13   6   7       11.41      -22.50     22.50 o 
  14   6   7      277.56      305.01     23.25 o 
  15   6   7       59.48      146.10     29.41 o 
  16   6   7      214.06      237.58     30.16 o 
  17   6   7       10.39       88.21     41.94 o 
  18   6   7      203.60      196.87     27.98 o 
  19   6   7        0.59       21.73     23.80 o 
  20   6   7      328.38      300.40     28.98 o 
  21   6   7       29.83      103.27     25.99 o 
  22   6   7      291.59      258.64     45.89 o 
   1   7   7      174.77      201.81     25.60 o 
   2   7   7       78.72      123.28     55.10 o 
   3   7   7       15.07       37.53     46.17 o 
   4   7   7        2.13       -3.18     23.45 o 
   5   7   7       25.26       -3.58     37.35 o 
   6   7   7        9.82      -21.84     23.75 o 
   7   7   7      395.69      415.32     22.63 o 
   8   7   7      111.30      130.74     26.22 o 
   9   7   7      122.99      129.90     22.58 o 
  10   7   7      179.48      164.93     26.02 o 
  11   7   7       73.92       52.06     23.53 o 
  12   7   7       15.00      155.74     42.35 o 
  13   7   7       22.18      110.99     36.38 o 
  14   7   7        7.16       80.23     27.98 o 
  15   7   7       11.25        1.91     30.10 o 
  16   7   7        7.35       67.52     29.30 o 
  17   7   7       47.04       77.71     25.17 o 
  18   7   7       47.28      108.57     44.92 o 
  19   7   7        0.60       14.69     26.87 o 
  20   7   7       64.24       99.38     89.75 o 
  21   7   7        4.59       65.26     82.09 o 
   0   8   7     1155.14     1078.79     84.31 o 
   1   8   7       66.72       -0.12     22.23 o 
   2   8   7      465.80      496.51     42.79 o 
   3   8   7       53.66       42.63     23.77 o 
   4   8   7      378.64      360.23     33.34 o 
   5   8   7       10.16      117.00     45.40 o 
   6   8   7      257.39      237.00     24.61 o 
   7   8   7        4.28      -14.13     27.03 o 
   8   8   7      123.00      197.61     27.79 o 
   9   8   7        0.88      116.94     27.75 o 
  10   8   7      208.91      185.28     26.69 o 
  11   8   7       89.30      114.42     40.87 o 
  12   8   7      283.58      429.50     46.11 o 
  13   8   7      206.59      163.52     32.76 o 
  14   8   7      390.56      483.66     57.30 o 
  15   8   7        2.33      -26.25     26.25 o 
  16   8   7      198.26      189.70     29.59 o 
  17   8   7        1.43       -2.34     34.16 o 
  18   8   7      240.58      255.33     29.38 o 
  19   8   7        1.10       30.81     30.27 o 
   1   9   7      700.21      675.16     65.33 o 
   2   9   7       28.98       69.20     40.92 o 
   3   9   7      232.01      233.29     25.12 o 
   4   9   7       40.96      104.13     37.53 o 
   5   9   7      130.03      175.74     37.48 o 
   6   9   7        1.07       14.46     37.43 o 
   7   9   7      317.54      230.29     23.19 o 
   8   9   7        0.13       48.17     22.76 o 
   9   9   7      306.41      311.85     46.80 o 
  10   9   7       56.22       33.43     30.66 o 
  11   9   7      168.03      185.33     29.34 o 
  12   9   7       35.64      115.42     27.99 o 
  13   9   7       14.78       45.22     34.76 o 
  14   9   7        2.86       76.86     30.47 o 
  15   9   7       76.74       39.44     41.47 o 
  16   9   7       13.47      -49.99     59.61 o 
   0  10   7       24.55       49.44     37.57 o 
   1  10   7       33.95      105.13     27.93 o 
   2  10   7       43.68       43.19     25.01 o 
   3  10   7       28.92       84.25     29.76 o 
   4  10   7       93.77      124.93     20.35 o 
   5  10   7        0.11       58.67     24.00 o 
   6  10   7       44.52      201.94     28.60 o 
   7  10   7        7.86       54.68     28.89 o 
   8  10   7       20.28       60.47     36.14 o 
   9  10   7        3.87       41.10     29.40 o 
  10  10   7       32.22        3.04     36.98 o 
  11  10   7       48.40      -31.55     46.31 o 
  12  10   7      153.92       96.68     32.81 o 
  13  10   7       55.41       90.69     41.93 o 
   1  11   7      288.83      275.51     23.98 o 
   2  11   7       22.62       28.15     27.03 o 
   3  11   7      324.72      323.52     39.94 o 
   4  11   7        9.21       97.59     38.22 o 
   5  11   7      273.09      246.41     26.06 o 
   6  11   7        0.02       34.34     27.20 o 
   7  11   7      172.53      138.75     32.76 o 
   8  11   7       12.27       22.32     44.58 o 
   0   0   8     1359.67     1413.41     50.29 o 
   1   0   8       37.25       48.22     31.79 o 
   2   0   8     1482.92     1459.99    128.09 o 
   3   0   8      185.99      156.09     82.53 o 
   4   0   8      262.87      294.01     48.22 o 
   5   0   8      794.11      642.89     68.33 o 
   6   0   8      121.91      239.60    136.08 o 
   7   0   8      223.34      269.78     60.35 o 
   8   0   8     1376.38     1163.28     78.98 o 
   9   0   8      304.44      161.25     45.85 o 
  10   0   8      932.71      820.45     60.21 o 
  11   0   8        0.63       24.51     40.73 o 
  12   0   8      731.68      699.38     27.22 o 
  13   0   8        6.88       85.03     27.25 o 
  14   0   8      357.81      253.59     28.47 o 
  15   0   8        1.40      101.07     27.55 o 
  16   0   8      503.89      529.08     55.80 o 
  17   0   8        1.09      -48.16     48.16 o 
  18   0   8      554.96      457.10     34.33 o 
  19   0   8        2.09       52.39     77.70 o 
  20   0   8       57.51       29.12     27.33 o 
  21   0   8       58.53       91.00     42.01 o 
  22   0   8      293.08      423.34     96.24 o 
  23   0   8      122.70      117.22     49.44 o 
   1   1   8       75.45      100.97     50.58 o 
   2   1   8        6.73       86.67     70.62 o 
   3   1   8       25.85       -7.58     65.84 o 
   4   1   8        4.14       15.16     41.84 o 
   5   1   8       61.83       54.41     64.64 o 
   6   1   8        4.64      -27.24     27.24 o 
   7   1   8      250.18      198.62     28.30 o 
   8   1   8       40.90       87.72     63.88 o 
   9   1   8      166.95      176.41     24.96 o 
  10   1   8        8.40       34.94     32.41 o 
  11   1   8       36.92       68.79     19.55 o 
  12   1   8        4.21       70.77     22.72 o 
  13   1   8        4.45       27.18     38.37 o 
  14   1   8        7.99       68.70     34.02 o 
  15   1   8       11.83       38.81     22.33 o 
  16   1   8        4.10       45.71     34.06 o 
  17   1   8        0.40        9.57     26.90 o 
  18   1   8        7.47        1.75     27.98 o 
  19   1   8       20.38       -0.50     27.31 o 
  20   1   8       21.56        9.30     31.30 o 
  21   1   8        4.83       63.06     26.16 o 
  22   1   8       13.80       57.22     43.16 o 
  23   1   8        9.40       12.23     39.51 o 
   0   2   8     2336.37     2360.75     47.87 o 
   1   2   8        0.01       22.32     27.90 o 
   2   2   8     1694.12     1642.85     31.11 o 
   3   2   8       22.32      154.97     64.64 o 
   4   2   8      591.22      608.79     43.12 o 
   5   2   8      119.38      147.80     25.90 o 
   6   2   8      147.02      101.64     72.67 o 
   7   2   8       20.80       53.87     56.35 o 
   8   2   8      123.13      116.95     25.09 o 
   9   2   8       15.54        9.67     27.62 o 
  10   2   8       85.77       73.44     42.96 o 
  11   2   8        1.64       91.50     45.51 o 
  12   2   8      346.88      364.65     21.93 o 
  13   2   8        0.42       63.83     24.60 o 
  14   2   8      449.42      459.44     22.37 o 
  15   2   8        1.24       69.06     41.52 o 
  16   2   8      393.19      355.06     21.33 o 
  17   2   8       31.92       59.32     49.19 o 
  18   2   8      305.89      315.92     29.36 o 
  19   2   8        2.66       89.55     38.76 o 
  20   2   8      200.32      177.31     37.86 o 
  21   2   8       17.98       27.95     32.93 o 
  22   2   8      311.22      342.51     62.55 o 
  23   2   8       49.68      103.67     23.37 o 
   1   3   8      311.18      295.46     27.78 o 
   2   3   8        0.04       20.77     61.23 o 
   3   3   8      693.33      656.07     26.71 o 
   4   3   8       19.59       99.77     71.56 o 
   5   3   8      678.80      661.30     30.49 o 
   6   3   8        7.49       12.54     51.37 o 
   7   3   8      325.32      332.62     45.92 o 
   8   3   8       13.19       43.68     21.83 o 
   9   3   8      132.16      130.35     41.32 o 
  10   3   8      103.10      134.67     23.95 o 
  11   3   8      151.50      157.65     34.73 o 
  12   3   8      138.46      119.67     22.28 o 
  13   3   8      286.84      354.67     47.32 o 
  14   3   8        6.97       34.47     25.68 o 
  15   3   8       96.38      103.25     41.71 o 
  16   3   8      210.49      179.15     30.49 o 
  17   3   8      115.21      143.06     21.30 o 
  18   3   8       23.48       97.73     33.65 o 
  19   3   8      221.22      215.90     24.39 o 
  20   3   8       27.51       31.69     63.99 o 
  21   3   8      150.05      169.65     23.11 o 
  22   3   8       71.13       37.94     23.72 o 
   0   4   8     1224.52     1211.36     44.80 o 
   1   4   8        0.98       51.47     49.53 o 
   2   4   8      278.60      239.39     34.43 o 
   3   4   8       37.63       71.74     27.36 o 
   4   4   8      134.33      183.27     42.44 o 
   5   4   8       92.93      175.70     53.96 o 
   6   4   8      134.19      189.08     28.90 o 
   7   4   8       12.17       82.25     34.40 o 
   8   4   8       26.19      137.66     32.26 o 
   9   4   8       80.69       89.27     33.26 o 
  10   4   8       97.63      154.84     26.95 o 
  11   4   8       31.08       51.52     33.81 o 
  12   4   8       65.65       63.87     30.05 o 
  13   4   8        0.48        2.18     28.90 o 
  14   4   8       88.08       35.02     29.88 o 
  15   4   8       50.83       72.25     35.41 o 
  16   4   8       47.01       72.70     38.89 o 
  17   4   8       27.03       75.38     35.45 o 
  18   4   8        5.69       84.19     22.57 o 
  19   4   8        0.65       18.58     22.98 o 
  20   4   8      108.08      113.62     44.18 o 
  21   4   8       17.40       95.85     30.39 o 
   1   5   8       59.08       59.64     25.02 o 
   2   5   8        2.89      -35.35     37.15 o 
   3   5   8      606.64      563.49     47.81 o 
   4   5   8       50.42       82.49     27.27 o 
   5   5   8      932.60      942.79     60.63 o 
   6   5   8        8.64       22.68     29.74 o 
   7   5   8      542.60      545.59     21.60 o 
   8   5   8       16.60       21.36     25.09 o 
   9   5   8      602.55      615.00     42.55 o 
  10   5   8       94.86      150.01     21.96 o 
  11   5   8      641.82      530.82     40.59 o 
  12   5   8       95.45      178.04     57.10 o 
  13   5   8      529.99      477.28     23.40 o 
  14   5   8       70.58       64.18     38.85 o 
  15   5   8      277.33      210.57     25.80 o 
  16   5   8      195.82      198.58     24.39 o 
  17   5   8      183.90      174.10     42.77 o 
  18   5   8        8.86        4.90     31.66 o 
  19   5   8      173.60      103.02     33.96 o 
  20   5   8       15.84        6.92     29.50 o 
   0   6   8        8.80      -36.22     36.22 o 
   1   6   8        2.95       86.87     34.50 o 
   2   6   8       20.38        4.70     25.33 o 
   3   6   8       95.91       33.68     31.60 o 
   4   6   8       22.65       33.41     30.66 o 
   5   6   8      121.06      151.44     41.05 o 
   6   6   8       25.78       91.56     51.53 o 
   7   6   8       21.06       24.45     35.20 o 
   8   6   8        0.09      -25.92     52.40 o 
   9   6   8       17.47      116.31     30.28 o 
  10   6   8       77.69      101.97     27.81 o 
  11   6   8        6.87       -3.18     27.27 o 
  12   6   8        5.40      117.64     37.13 o 
  13   6   8       15.75      -22.73     22.73 o 
  14   6   8        2.59      -16.70     25.93 o 
  15   6   8        4.39       16.84     31.66 o 
  16   6   8        6.38       54.96     29.33 o 
  17   6   8        0.05      -39.82     39.82 o 
  18   6   8        2.29      114.35     41.54 o 
  19   6   8        2.02       11.92     32.46 o 
   1   7   8      183.16      162.75     27.67 o 
   2   7   8       56.92      111.17     29.87 o 
   3   7   8      224.45      288.77     36.70 o 
   4   7   8       13.41       52.76     28.03 o 
   5   7   8      530.07      544.28     33.43 o 
   6   7   8        5.78       22.22     51.59 o 
   7   7   8      646.23      652.00     50.28 o 
   8   7   8        0.18       52.18     36.34 o 
   9   7   8      661.87      608.71     35.54 o 
  10   7   8        0.53       25.72     43.73 o 
  11   7   8      453.51      443.46     30.01 o 
  12   7   8       71.09      106.61     34.25 o 
  13   7   8      221.07      203.25     34.84 o 
  14   7   8       37.11      112.47     48.61 o 
  15   7   8      129.70       51.18     24.80 o 
  16   7   8        1.43        5.73     33.03 o 
  17   7   8      108.80      111.60     25.64 o 
   0   8   8      295.27      217.23     37.87 o 
   1   8   8       24.98       44.81     25.83 o 
   2   8   8       79.82      192.90     34.26 o 
   3   8   8       20.35      -11.80     36.80 o 
   4   8   8       39.21      181.36     51.75 o 
   5   8   8      116.10      155.99     38.99 o 
   6   8   8      175.54      178.16     23.72 o 
   7   8   8       71.78      125.37     28.31 o 
   8   8   8      190.29      192.96     22.30 o 
   9   8   8        0.03        2.07     39.84 o 
  10   8   8      116.95      121.54     41.73 o 
  11   8   8       43.22       56.79     23.50 o 
  12   8   8        3.19       80.79     26.55 o 
  13   8   8       12.32       57.84     30.61 o 
  14   8   8        3.68      124.60     67.46 o 
  15   8   8        4.79       14.79     65.67 o 
   1   9   8      139.34      111.18     25.62 o 
   2   9   8      176.30      124.55     29.06 o 
   3   9   8      166.15      165.34     38.84 o 
   4   9   8        1.25       41.36     36.91 o 
   5   9   8      293.25      194.50     30.84 o 
   6   9   8       27.53      122.74     26.15 o 
   7   9   8      155.95      172.55     36.75 o 
   8   9   8        0.47       10.66     30.33 o 
   9   9   8       36.99       67.58     25.69 o 
  10   9   8        7.15       31.90     52.90 o 
  11   9   8       58.86      222.83     36.91 o 
   0  10   8      354.87      251.22     35.39 o 
   1  10   8       21.10       24.21     28.88 o 
   2  10   8      197.67      179.38     28.71 o 
   3  10   8        1.52        3.13     22.80 o 
   4  10   8      180.55      157.34     23.44 o 
   5  10   8        3.46       22.69     40.40 o 
   1   1   9      157.00      226.42     43.07 o 
   2   1   9       41.12       77.69     34.96 o 
   3   1   9      462.33      552.56     58.07 o 
   4   1   9      145.46      152.22     35.91 o 
   5   1   9      187.22      211.75     35.87 o 
   6   1   9      337.33      232.61     31.00 o 
   7   1   9      819.81      741.64     26.91 o 
   8   1   9       90.88      150.33     41.33 o 
   9   1   9      464.95      384.90     55.00 o 
  10   1   9      199.07      247.50     29.94 o 
  11   1   9      365.42      371.77     51.73 o 
  12   1   9       56.08      128.16     46.78 o 
  13   1   9      353.98      427.88    100.61 o 
  14   1   9       16.06       26.83     42.25 o 
  15   1   9      368.24      414.11     28.91 o 
  16   1   9      101.30       85.21     23.05 o 
  17   1   9      634.35      500.84     30.24 o 
  18   1   9       12.98       67.68     37.73 o 
  19   1   9      188.82      158.95     46.33 o 
   0   2   9       12.35        4.88     49.11 o 
   1   2   9        0.93        4.97     40.89 o 
   2   2   9        6.39        8.77     37.12 o 
   3   2   9       29.41      -40.42     40.42 o 
   4   2   9       96.52      118.75     35.40 o 
   5   2   9        4.31      104.66     54.04 o 
   6   2   9      109.88      249.98     58.92 o 
   7   2   9       14.10      151.60     66.82 o 
   8   2   9      160.73      201.77     23.16 o 
   9   2   9        5.01       74.99     65.60 o 
  10   2   9      255.93      277.57     35.60 o 
  11   2   9        2.59        9.00     42.11 o 
  12   2   9      226.49      334.79     40.99 o 
  13   2   9        0.81        3.58     31.19 o 
  14   2   9      117.89       55.45     24.96 o 
  15   2   9        6.58       81.59     25.19 o 
  16   2   9       42.72       62.51     29.57 o 
  17   2   9       17.72       77.74     30.76 o 
  18   2   9       92.33      107.19     24.35 o 
  19   2   9       19.73       43.66     39.32 o 
   1   3   9      149.11      155.40     25.55 o 
   2   3   9       95.59      157.97     31.51 o 
   3   3   9      106.53       83.66     31.36 o 
   4   3   9       34.93       88.56     64.76 o 
   5   3   9      259.90      240.79     53.54 o 
   6   3   9        7.25       61.01     71.15 o 
   7   3   9      266.53      270.21     49.02 o 
   8   3   9        1.28       45.01     59.63 o 
   9   3   9      139.25      153.04     38.02 o 
  10   3   9        0.08       32.33     24.56 o 
  11   3   9      132.46      176.21     27.97 o 
  12   3   9       11.74       76.12     22.17 o 
  13   3   9       60.64       96.17     38.53 o 
  14   3   9        0.08       65.89     34.79 o 
  15   3   9      302.50      336.52     37.96 o 
  16   3   9       91.17       83.28     34.39 o 
  17   3   9      262.35      148.91     33.69 o 
  18   3   9       90.23      147.19     33.27 o 
   0   4   9      100.20      171.50     44.52 o 
   1   4   9        8.84       52.52     30.27 o 
   2   4   9      240.11      286.98     25.91 o 
   3   4   9       47.08      108.36     39.39 o 
   4   4   9      361.50      277.19     38.09 o 
   5   4   9       83.90      106.58     27.67 o 
   6   4   9      187.85      185.80     30.49 o 
   7   4   9      231.15      220.72     22.40 o 
   8   4   9      160.00      234.60     52.10 o 
   9   4   9       13.57       -8.39     62.72 o 
  10   4   9      279.14      315.29     61.41 o 
  11   4   9      175.95      162.11     29.71 o 
  12   4   9      373.76      354.74     26.10 o 
  13   4   9       27.41       37.89     50.00 o 
  14   4   9      269.79      251.40     20.91 o 
  15   4   9       90.33       29.60     37.68 o 
  16   4   9      174.19      186.73     39.92 o 
  17   4   9       18.05       21.95     43.96 o 
   1   5   9        0.45       46.90     45.94 o 
   2   5   9        4.14       16.11     62.25 o 
   3   5   9        1.43       39.64     45.77 o 
   4   5   9        9.00       -3.33     59.43 o 
   5   5   9      190.36      145.21     55.24 o 
   6   5   9        1.76       13.58     31.89 o 
   7   5   9      166.26      202.12     33.46 o 
   8   5   9       22.86      180.92     74.30 o 
   9   5   9       86.00      145.38     37.70 o 
  10   5   9        0.13       24.26     24.17 o 
  11   5   9       15.13       45.66     29.85 o 
  12   5   9       33.14       88.90     21.48 o 
  13   5   9       22.62       34.41     29.10 o 
  14   5   9        5.46       61.60     24.06 o 
  15   5   9        6.93       25.84     20.76 o 
  16   5   9        1.49        6.51     69.22 o 
   0   6   9      142.42      177.40    192.28 o 
   1   6   9       15.67      103.32     33.13 o 
   2   6   9      212.01      207.42     66.10 o 
   3   6   9       46.93       44.82     43.64 o 
   4   6   9      276.80      327.98     35.34 o 
   5   6   9       28.26        7.21     52.58 o 
   6   6   9      310.91      257.69     32.63 o 
   7   6   9       72.34       85.00     47.02 o 
   8   6   9      303.69      339.75     27.05 o 
   9   6   9        5.98       10.85     20.72 o 
  10   6   9      390.82      336.35     23.94 o 
  11   6   9        2.71       86.67     32.90 o 
  12   6   9      439.37      407.73     30.04 o 
  13   6   9        5.56       45.60     23.40 o 
   1   7   9        2.81       68.26     55.61 o 
   2   7   9        0.25      -32.05     32.05 o 
   3   7   9        4.56       -1.74     44.72 o 
   4   7   9       47.11       19.44     47.40 o 
   5   7   9        4.09      105.24     30.21 o 
   6   7   9       69.71      123.19     38.56 o 
   7   7   9        0.34       46.80     55.10 o 
   8   7   9       13.88       43.98     45.71 o 
   9   7   9       63.98       73.70     33.14 o 
  10   7   9       40.59       67.27     28.30 o 
  11   7   9      122.57      105.88     41.95 o 
   0   8   9      404.60      322.89     59.58 o 
   1   8   9       20.32      -10.84     36.90 o 
   2   8   9      286.32      199.47     34.97 o 
   3   8   9        0.77       -4.42     56.23 o 
   4   8   9      144.05      172.27     41.84 o 
   5   8   9       40.02      103.36     42.52 o 
   6   8   9       87.37      108.94     38.33 o 
   7   8   9        1.72       68.63     66.26 o 
   0   0  10      270.11      354.39     62.71 o 
   1   0  10      251.29      225.09     38.16 o 
   2   0  10      578.67      499.55     45.80 o 
   3   0  10      143.31      105.95     47.33 o 
   4   0  10      198.76      192.48     38.46 o 
   5   0  10       45.01       38.86     36.87 o 
   6   0  10      165.33      228.72     44.90 o 
   7   0  10        0.64      -38.46     38.46 o 
   8   0  10      248.33      215.68     75.14 o 
   9   0  10      133.36       80.46     78.09 o 
  10   0  10      262.83      321.14     50.65 o 
  11   0  10      103.81      236.75     43.67 o 
  12   0  10      554.22      426.00     42.96 o 
  13   0  10        1.05      -32.71     32.71 o 
   1   1  10       26.02       62.62     32.36 o 
   2   1  10        0.02      -28.44     65.49 o 
   3   1  10       50.71      153.11     75.71 o 
   4   1  10        8.14        5.21     44.88 o 
   5   1  10       73.86       67.35     26.22 o 
   6   1  10        0.01       53.95     39.71 o 
   7   1  10       35.22      146.40     67.37 o 
   8   1  10        5.09       89.92     62.17 o 
   9   1  10       40.22       34.91     29.28 o 
  10   1  10       25.07       70.43     25.71 o 
  11   1  10       48.34       17.88     53.23 o 
  12   1  10       18.77      -20.77     61.75 o 
  13   1  10       24.67        8.77     46.70 o 
   0   2  10      409.88      483.48    144.65 o 
   1   2  10       53.56       54.27     28.80 o 
   2   2  10      398.30      360.78     40.82 o 
   3   2  10      100.87      160.82     32.71 o 
   4   2  10       72.53       73.96     26.22 o 
   5   2  10       31.56      -29.10     37.92 o 
   6   2  10       60.42      136.68     50.47 o 
   7   2  10       33.78       -4.51     41.48 o 
   8   2  10      163.33      159.63     38.94 o 
   9   2  10       53.74      110.24     43.11 o 
  10   2  10      309.97      330.31     24.78 o 
  11   2  10       25.30       24.27     38.85 o 
  12   2  10      272.23      243.92     63.02 o 
  13   2  10        5.50        3.77     53.84 o 
   1   3  10       50.34       25.50     59.69 o 
   2   3  10        0.01       86.49     65.24 o 
   3   3  10      291.50      208.23     26.96 o 
   4   3  10       16.53      -30.57     30.57 o 
   5   3  10      210.11      172.79     31.34 o 
   6   3  10       46.95      159.43     62.77 o 
   7   3  10      139.82       66.58     61.62 o 
   8   3  10      101.19       44.17     42.68 o 
   9   3  10      135.90      157.28     67.08 o 
  10   3  10        5.35       -6.57     27.65 o 
  11   3  10       98.57      138.65     24.80 o 
  12   3  10        1.68      105.67     26.89 o 
   0   4  10       53.87      -46.21     46.21 o 
   1   4  10        1.94       54.15     24.53 o 
   2   4  10       16.95       -6.95     29.23 o 
   3   4  10       24.92       53.55     26.23 o 
   4   4  10       11.74       85.47     71.22 o 
   5   4  10       47.10       38.47     42.78 o 
   6   4  10       64.73       99.46     33.08 o 
   7   4  10        0.15       53.38     63.29 o 
   8   4  10       83.77      109.32     59.51 o 
   9   4  10        0.50       54.61     25.75 o 
  10   4  10      214.91      219.40     35.27 o 
   1   5  10      212.93      134.57     30.00 o 
   2   5  10        0.15       27.76     54.30 o 
   3   5  10      284.52      217.70     50.13 o 
   4   5  10       11.87       44.49     77.62 o 
   5   5  10      313.13      230.70     41.88 o 
   6   5  10       19.15       58.24     47.89 o 
   7   5  10      261.01      155.18     27.41 o 
   0   6  10        1.47       56.80     65.67 o 
   1   6  10        4.46      126.61     68.63 o 
                                                 
